# Supplementary material for: Inferring transcriptional modules from ChIP-chip, motif and microarray data
Source: Genome Biol. 2006 May 5;7(5):R37. doi: 10.1186/gb-2006-7-5-r37 (PMC1779513; doi:10.1186/gb-2006-7-5-r37)
Supplement: Additional File 1 — The seed modules for the Spellman [12] dataset [file gb-2006-7-5-r37-S1.txt]

SeedNumber	P-value	CombinedNumber	FunctionModule	Regulators	Motifs	Genes
Module10	8.6167e-005	1	Ribosome_biogenesis	FHL1_YPD GAT3_YPD RAP1_YPD DAL81_SM FHL1_SM RAP1_SM FHL1_RAPA FHL1_H2O2Hi	M_30	YER056C-A YOL127W
Module11	2.8722e-005	1	Ribosome_biogenesis	FHL1_YPD GAT3_YPD PDR1_YPD RAP1_YPD SFP1_YPD YAP5_YPD DAL81_SM FHL1_SM RAP1_SM SFP1_SM FHL1_RAPA FHL1_H2O2Hi	M_20 M_56	YER117W YEL054C
Module12	8.6167e-005	1	Ribosome_biogenesis	FHL1_YPD GAT3_YPD RAP1_YPD FHL1_SM RAP1_SM SFP1_SM FHL1_RAPA FHL1_H2O2Hi	M_34 M_39	YIL133C YKL006W
Module15	0.00018252	1	Ribosome_biogenesis	FHL1_YPD RAP1_YPD FHL1_SM RAP1_SM FHL1_RAPA	M_52 M_70	YBR118W YJL190C
Module19	0.0009957	1	Ribosome_biogenesis	FHL1_YPD FHL1_SM FHL1_RAPA	M_15 M_16 M_68 M_71	YPL081W YPR102C
Module2	0.00039547	1	Ribosome_biogenesis	FHL1_YPD RAP1_YPD FHL1_SM FHL1_RAPA	M_52	YDR447C YKR094C
Module20	8.6167e-005	1	Ribosome_biogenesis	FHL1_YPD GAT3_YPD RAP1_YPD YAP5_YPD FHL1_SM RAP1_SM FHL1_RAPA FHL1_H2O2Hi	M_11 M_30 M_45 M_46 M_62 M_71	YGR148C YER056C-A
Module4	2.0801e-005	1	Ribosome_biogenesis	FHL1_YPD GAT3_YPD RAP1_YPD FHL1_SM RAP1_SM FHL1_RAPA FHL1_H2O2Hi	M_30	YGR148C YER056C-A YOL127W
Module5	0.00018252	1	Ribosome_biogenesis	FHL1_YPD PDR1_YPD FHL1_SM FHL1_RAPA FHL1_H2O2Hi	M_15	YGR085C YPR102C
Module3	0.00018252	2	Galactose_metabolism	GAL4_YPD GAL80_YPD NRG1_H2O2Hi GAL4_GAL GAL4_RAFF	M_68	YBR018C YBR020W
Module13	0.0009957	3	Cell_cycle	MBP1_YPD MBP1_H2O2Hi MBP1_H2O2Lo	M_4	YBR070C YPL153C
Module14	2.8722e-005	3	Cell_cycle	FKH1_YPD FKH2_YPD HIR1_YPD HIR2_YPD HIR3_YPD TBS1_YPD GLN3_SM HAP5_SM PHO2_SM FKH2_H2O2Hi ROX1_H2O2Hi PHO2_Pi	M_26 M_39	YBR009C YBR010W
Module16	0.00018252	3	Cell_cycle	NDD1_YPD REB1_YPD FKH2_H2O2Hi RCS1_H2O2Lo MCM1_Alpha	M_12 M_25 M_44	YMR001C YPR119W
Module17	0.000104	3	Cell_cycle	MCM1_YPD SMP1_YPD SWI5_YPD MCM1_Alpha ASH1_BUT14 SOK2_BUT14	M_5 M_8 M_30 M_41	YKL163W YKL164C
Module18	0.0009957	3	Cell_cycle	MBP1_YPD MBP1_H2O2Hi MBP1_H2O2Lo	M_68	YOR074C YPL153C
Module6	0.000104	3	Cell_cycle	MBP1_YPD SWI4_YPD SWI6_YPD MBP1_H2O2Hi MBP1_H2O2Lo ASH1_BUT14	M_11	YGR109C YBR070C
Module7	0.000104	3	Cell_cycle	MBP1_YPD STB1_YPD SWI4_YPD SWI6_YPD MBP1_H2O2Hi MBP1_H2O2Lo	M_12	YGR109C YMR179W
Module8	0.00039547	3	Cell_cycle	SWI4_YPD MBP1_H2O2Hi STE12_Alpha TEC1_Alpha	M_11	YGR189C YOL019W
Module9	0.0009957	3	Cell_cycle	NDD1_YPD FKH2_H2O2Hi MCM1_Alpha	M_2 M_8	YJL051W YMR001C
Module1	5.7445e-005	4	Nutrient_deprived	DAL81_YPD DAL81_SM GLN3_SM HAP5_SM DAL81_RAPA GCN4_RAPA GLN3_RAPA MBP1_H2O2Hi ROX1_H2O2Hi UME6_H2O2Hi	M_4 M_9 M_19 M_20 M_36 M_38 M_41	YCL025C YKR093W
