# Supplementary material for: Inferring transcriptional modules from ChIP-chip, motif and microarray data
Source: Genome Biol. 2006 May 5;7(5):R37. doi: 10.1186/gb-2006-7-5-r37 (PMC1779513; doi:10.1186/gb-2006-7-5-r37)
Supplement: Additional File 2 — The seed modules for the Gasch [13] dataset [file gb-2006-7-5-r37-S2.txt]

SeedNumber	P-value	CombinedNumber	FunctionModule	Regulators	Motifs	Genes
Module100	2.1018e-005	1	Ribosome_biogenesis	FHL1_YPD GAT3_YPD RAP1_YPD FHL1_SM RAP1_SM FHL1_RAPA	M_34	YGR148C YHR021C YIL133C YDL191W YOR234C YOR293W YKL006W YJL189W
Module56	8.6708e-005	1	Ribosome_biogenesis	FHL1_YPD GAT3_YPD PDR1_YPD RAP1_YPD YAP5_YPD FHL1_SM RAP1_SM FHL1_RAPA FHL1_H2O2Hi	M_52	YIL148W YNL302C YJL190C
Module57	2.8903e-005	1	Ribosome_biogenesis	FHL1_YPD GAT3_YPD PDR1_YPD RAP1_YPD YAP5_YPD FHL1_SM RAP1_SM SFP1_SM FHL1_RAPA FHL1_H2O2Hi	M_40	YEL054C YJL136C YJL189W YJL190C
Module58	2.8903e-005	1	Ribosome_biogenesis	FHL1_YPD GAT3_YPD RAP1_YPD YAP5_YPD FHL1_SM RAP1_SM FHL1_RAPA FHL1_H2O2Hi	M_34	YGR148C YEL054C YIL133C YOR234C YOR293W YJL189W
Module59	0.0042198	1	Ribosome_biogenesis	FHL1_YPD GAT3_YPD RAP1_YPD YAP5_YPD DAL81_SM FHL1_SM RAP1_SM FHL1_RAPA FHL1_H2O2Hi	M_13	YHR203C YOR234C
Module60	2.8903e-005	1	Ribosome_biogenesis	FHL1_YPD GAT3_YPD RAP1_YPD RGM1_YPD YAP5_YPD FHL1_SM RAP1_SM FHL1_RAPA	M_34	YGR148C YHR021C YIL133C YDL191W YOR234C YOR293W YJL189W
Module61	2.8903e-005	1	Ribosome_biogenesis	FHL1_YPD GAT3_YPD RAP1_YPD RGM1_YPD YAP5_YPD FHL1_SM RAP1_SM FHL1_RAPA FHL1_H2O2Hi	M_26	YGR148C YER117W YOR234C YOR293W YJL189W YJL190C
Module62	2.8903e-005	1	Ribosome_biogenesis	FHL1_YPD GAT3_YPD RAP1_YPD YAP5_YPD FHL1_SM RAP1_SM SFP1_SM FHL1_RAPA	M_34	YEL054C YIL133C YDL191W YOR234C YJL189W
Module63	8.6708e-005	1	Ribosome_biogenesis	FHL1_YPD GAT3_YPD RAP1_YPD RGM1_YPD YAP5_YPD FHL1_SM RAP1_SM FHL1_RAPA	M_41	YIL148W YDL191W YJL190C
Module64	0.0042198	1	Ribosome_biogenesis	FHL1_YPD GAT3_YPD PDR1_YPD RAP1_YPD SFP1_YPD FHL1_SM RAP1_SM SFP1_SM FHL1_RAPA	M_60	YDL191W YMR143W
Module65	0.002659	1	Ribosome_biogenesis	FHL1_YPD GAT3_YPD PDR1_YPD RAP1_YPD RGM1_YPD SMP1_YPD FHL1_SM RAP1_SM SFP1_SM FHL1_RAPA	M_15	YDL075W YHR021C
Module66	0.0063586	1	Ribosome_biogenesis	FHL1_YPD GAT3_YPD PDR1_YPD RAP1_YPD RGM1_YPD FHL1_SM RAP1_SM FHL1_RAPA	M_38	YDL075W YIL148W
Module67	0.002659	1	Ribosome_biogenesis	FHL1_YPD GAT3_YPD PDR1_YPD RAP1_YPD SMP1_YPD FHL1_SM RAP1_SM SFP1_SM FHL1_RAPA MTH1_GAL	M_38	YDL075W YNL302C
Module68	8.6708e-005	1	Ribosome_biogenesis	FHL1_YPD GAT3_YPD PDR1_YPD RAP1_YPD SMP1_YPD FHL1_SM RAP1_SM SFP1_SM FHL1_RAPA	M_4	YDL075W YFR031C-A YEL054C
Module69	2.8903e-005	1	Ribosome_biogenesis	FHL1_YPD GAT3_YPD PDR1_YPD RAP1_YPD FHL1_SM RAP1_SM FHL1_RAPA FHL1_H2O2Hi	M_71	YER056C-A YER117W YIL133C YPR102C YJL189W
Module70	0.0063586	1	Ribosome_biogenesis	FHL1_YPD GAT3_YPD PHO2_YPD RAP1_YPD FHL1_SM RAP1_SM FHL1_RAPA FHL1_H2O2Hi	M_32 M_38 M_41	YIL148W YKL006W
Module71	2.1018e-005	1	Ribosome_biogenesis	FHL1_YPD GAT3_YPD RAP1_YPD FHL1_SM RAP1_SM FHL1_RAPA FHL1_H2O2Hi	M_62	YGR148C YER056C-A YER117W YOR234C YMR143W YKL006W
Module72	0.0063586	1	Ribosome_biogenesis	FHL1_YPD GAT3_YPD RAP1_YPD RGM1_YPD FHL1_SM RAP1_SM SFP1_SM FHL1_RAPA	M_51	YDL075W YMR142C
Module73	2.8903e-005	1	Ribosome_biogenesis	FHL1_YPD GAT3_YPD RAP1_YPD YAP5_YPD FHL1_SM RAP1_SM FHL1_RAPA FHL1_H2O2Hi	M_71	YGR148C YER056C-A YER117W YHR203C YIL133C YMR142C YMR143W YJL189W
Module74	2.8903e-005	1	Ribosome_biogenesis	FHL1_YPD GAT3_YPD RAP1_YPD FHL1_SM RAP1_SM SFP1_SM FHL1_RAPA FHL1_H2O2Hi	M_20	YER117W YEL054C YOR234C YMR142C YMR143W YKL006W YJL189W YJL190C
Module75	0.0063586	1	Ribosome_biogenesis	FHL1_YPD GAT3_YPD RAP1_YPD DAL81_SM FHL1_SM RAP1_SM FHL1_RAPA FHL1_H2O2Hi	M_30	YER056C-A YOL127W
Module76	8.6708e-005	1	Ribosome_biogenesis	FHL1_YPD GAT3_YPD RAP1_YPD YAP5_YPD FHL1_SM RAP1_SM FHL1_RAPA FHL1_H2O2Hi	M_32	YIL148W YHR203C YNL302C
Module77	0.00014713	1	Ribosome_biogenesis	FHL1_YPD GAT3_YPD RAP1_YPD FHL1_SM RAP1_SM SFP1_SM FHL1_RAPA	M_42	YDL191W YOL127W YPR102C
Module78	8.6708e-005	1	Ribosome_biogenesis	FHL1_YPD GAT3_YPD RAP1_YPD FHL1_SM RAP1_SM SFP1_SM FHL1_RAPA FHL1_H2O2Hi	M_16	YOL127W YPR102C YJL189W
Module79	0.0079659	1	Ribosome_biogenesis	FHL1_YPD GTS1_YPD PHO2_YPD RAP1_YPD FHL1_SM RAP1_SM FHL1_RAPA	M_20	YGR034W YKL006W
Module80	0.015774	1	Ribosome_biogenesis	FHL1_YPD MBP1_YPD NDD1_YPD FHL1_SM FHL1_RAPA	M_15	YGR085C YPL081W
Module81	2.1018e-005	1	Ribosome_biogenesis	FHL1_YPD PDR1_YPD RAP1_YPD FHL1_SM RAP1_SM FHL1_RAPA	M_18	YDL075W YER056C-A YJL191W YJL136C
Module82	0.0063586	1	Ribosome_biogenesis	FHL1_YPD PDR1_YPD RAP1_YPD SMP1_YPD FHL1_SM RAP1_SM FHL1_RAPA FHL1_H2O2Hi	M_10	YFR031C-A YJL192C
Module83	2.1018e-005	1	Ribosome_biogenesis	FHL1_YPD PDR1_YPD RAP1_YPD FHL1_SM RAP1_SM FHL1_RAPA FHL1_H2O2Hi	M_20	YER117W YEL054C YJL192C YJL190C
Module84	0.0042198	1	Ribosome_biogenesis	FHL1_YPD PDR1_YPD RAP1_YPD RME1_YPD SMP1_YPD FHL1_SM RAP1_SM FHL1_RAPA FHL1_H2O2Hi	M_37	YJL191W YJL189W
Module85	0.00043005	1	Ribosome_biogenesis	FHL1_YPD PDR1_YPD FHL1_SM FHL1_RAPA	M_15	YDL075W YGR085C YPR102C
Module87	0.012842	1	Ribosome_biogenesis	FHL1_YPD PHO2_YPD RAP1_YPD FHL1_SM RAP1_SM FHL1_RAPA	M_33	YGR034W YIL148W
Module88	0.0063586	1	Ribosome_biogenesis	FHL1_YPD RAP1_YPD SFP1_YPD FHL1_SM RAP1_SM SFP1_SM FHL1_RAPA FHL1_H2O2Hi	M_61	YEL054C YNL096C
Module89	2.1018e-005	1	Ribosome_biogenesis	FHL1_YPD RAP1_YPD SMP1_YPD FHL1_SM RAP1_SM FHL1_RAPA	M_4	YDL075W YFR031C-A YEL054C YLR388W
Module90	2.1018e-005	1	Ribosome_biogenesis	FHL1_YPD RAP1_YPD YAP5_YPD FHL1_SM RAP1_SM FHL1_RAPA FHL1_H2O2Hi	M_26	YGR148C YER117W YOL120C YOR234C YOR293W YJL189W YJL190C
Module91	0.00033629	1	Ribosome_biogenesis	FHL1_YPD RAP1_YPD FHL1_SM RAP1_SM SFP1_SM FHL1_RAPA	M_60	YDR447C YHR021C YDL191W
Module92	1.5359e-005	1	Ribosome_biogenesis	FHL1_YPD RAP1_YPD FHL1_SM FHL1_RAPA	M_20	YGL147C YER117W YEL054C YGR034W YBL092W YOR234C YMR142C YMR230W YMR143W YKL006W YJL189W YJL190C
Module93	1.5359e-005	1	Ribosome_biogenesis	FHL1_YPD RAP1_YPD FHL1_SM RAP1_SM FHL1_RAPA	M_30	YDR447C YDL075W YGR148C YGR214W YER056C-A YBL092W YOL127W YKL006W
Module94	2.1018e-005	1	Ribosome_biogenesis	FHL1_YPD RAP1_YPD FHL1_SM RAP1_SM FHL1_RAPA FHL1_H2O2Hi	M_71	YGR148C YGR214W YER056C-A YER117W YHR203C YIL133C YOL120C YMR142C YPR102C YMR143W YJL189W
Module95	0.012842	1	Ribosome_biogenesis	FHL1_YPD RAP1_YPD FHL1_SM RAP1_SM SFP1_SM FHL1_RAPA	M_21	YDL075W YGL147C
Module96	0.00043005	1	Ribosome_biogenesis	FHL1_YPD SWI4_YPD FHL1_SM FHL1_RAPA	M_40	YGL147C YNL178W YPL081W
Module97	0.027431	1	Ribosome_biogenesis	FHL1_YPD ARG80_SM FHL1_SM FHL1_RAPA	M_44 M_54 M_70	YDR471W YNL178W
Module98	0.00043005	1	Ribosome_biogenesis	FHL1_YPD FHL1_SM SFP1_SM FHL1_RAPA	M_51	YDL075W YHL033C YMR142C
Module99	0.00043005	1	Ribosome_biogenesis	FHL1_YPD FHL1_SM FHL1_RAPA FHL1_H2O2Hi	M_11	YGR148C YGR085C YER056C-A
Module104	0.0018209	2	Galactose_metabolism	GAL4_YPD GAL80_YPD MET32_YPD OAF1_YPD PIP2_YPD MBP1_H2O2Hi NRG1_H2O2Hi UME6_H2O2Hi GAL4_GAL MTH1_GAL GAL4_RAFF	M_18 M_40 M_68 M_70	YBR019C YBR020W
Module4	0.00024574	2	Galactose_metabolism	GAL4_YPD GAL80_YPD NRG1_H2O2Hi GAL4_GAL GAL4_RAFF	M_68	YBR018C YBR019C YBR020W
Module10	0.027431	3	Cell_Cycle	MBP1_YPD NDD1_YPD SWI4_YPD SWI6_YPD	M_7 M_32	YHR193C YPL081W
Module16	0.00043005	3	Cell_Cycle	MBP1_YPD SWI4_YPD FKH2_H2O2Hi MBP1_H2O2Hi	M_16	YBR078W YBR162C YOR247W
Module17	0.0079659	3	Cell_Cycle	MBP1_YPD SWI4_YPD SWI6_YPD FKH2_H2O2Hi MBP1_H2O2Hi MBP1_H2O2Lo XBP1_H2O2Lo	M_8 M_9 M_30	YMR305C YOR247W
Module18	0.012842	3	Cell_Cycle	FKH1_YPD FKH2_YPD MBP1_YPD SWI6_YPD FKH2_H2O2Hi FKH2_H2O2Lo	M_53	YPR119W YMR215W
Module19	0.0042198	3	Cell_Cycle	FKH2_YPD MBP1_YPD NDD1_YPD SWI4_YPD SWI6_YPD FKH2_H2O2Hi FKH2_H2O2Lo XBP1_H2O2Lo MSN2_Acid	M_16 M_35	YPR119W YOR247W
Module20	0.0042198	3	Cell_Cycle	FKH2_YPD MBP1_YPD NDD1_YPD SWI4_YPD SWI6_YPD FKH2_H2O2Hi MBP1_H2O2Hi FKH2_H2O2Lo MBP1_H2O2Lo	M_16 M_26 M_34	YBR078W YOR247W
Module21	0.001185	3	Cell_Cycle	FKH1_YPD FKH2_YPD HIR1_YPD HIR2_YPD HIR3_YPD TBS1_YPD GLN3_SM HAP5_SM PHO2_SM FKH2_H2O2Hi ROX1_H2O2Hi PHO2_Pi	M_26 M_39	YBR009C YBR010W
Module42	0.015774	3	Cell_Cycle	FKH1_YPD SKN7_YPD UME6_YPD FKH2_H2O2Hi SKN7_H2O2Lo	M_41	YFL022C YMR305C
Module52	0.015774	3	Cell_Cycle	NDD1_YPD REB1_YPD FKH2_H2O2Hi RCS1_H2O2Lo MCM1_Alpha	M_12 M_25 M_44	YMR001C YPR119W
Module8	0.002659	3	Cell_Cycle	ACE2_YPD MBP1_YPD NDD1_YPD RME1_YPD SWI4_YPD SWI5_YPD SWI6_YPD AFT2_H2O2Hi HSF1_H2O2Hi MAL33_H2O2Hi	M_54	YER079W YML100W
Module9	0.015774	3	Cell_Cycle	ARR1_YPD MBP1_YPD NDD1_YPD SWI5_YPD MAL33_H2O2Hi	M_11	YER079W YPL050C
Module101	0.012842	4	Nutrient_deprived	DAL82_SM DAL81_RAPA DAL82_RAPA GAT1_RAPA GLN3_RAPA HAP2_RAPA	M_3	YIR029W YIR031C
Module102	0.012842	4	Nutrient_deprived	DAL82_SM DAL81_RAPA DAL82_RAPA FHL1_RAPA GAT1_RAPA GLN3_RAPA	M_3	YIR029W YIR028W
Module11	0.00024574	4	Nutrient_deprived	DAL82_SM DAL81_RAPA DAL82_RAPA GAT1_RAPA GLN3_RAPA	M_3	YIR029W YIR031C YIR028W
Module12	0.027431	4	Nutrient_deprived	DAL81_RAPA DAL82_RAPA GAT1_RAPA GLN3_RAPA	M_8 M_20 M_56 M_67	YIR027C YJR152W
Module13	0.027431	4	Nutrient_deprived	DAL81_RAPA DAL82_RAPA GAT1_RAPA GLN3_RAPA	M_38 M_42 M_62	YIR028W YJR152W
Module14	0.0079659	4	Nutrient_deprived	DAL81_RAPA DAL82_RAPA GAT1_RAPA GCN4_RAPA GLN3_RAPA HAP2_RAPA RTG3_RAPA	M_20 M_43 M_71	YDL170W YJR152W
Module103	0.027431	5	Stress	CIN5_H2O2Hi ROX1_H2O2Hi YAP6_H2O2Hi CIN5_H2O2Lo	M_9 M_38 M_44	YBR072W YNL178W
Module26	0.0079659	5	Stress	CIN5_YPD YAP1_YPD CIN5_H2O2Hi YAP7_H2O2Hi CIN5_H2O2Lo YAP1_H2O2Lo YAP7_H2O2Lo	M_34 M_40 M_41 M_42 M_68	YLR460C YML131W
Module28	0.002659	5	Stress	CIN5_YPD SUT1_YPD YAP6_YPD CIN5_H2O2Hi NRG1_H2O2Hi ROX1_H2O2Hi SKN7_H2O2Hi SKN7_H2O2Lo YAP6_H2O2Lo SOK2_BUT14	M_18 M_23 M_40 M_44	YLR413W YNL178W
Module29	0.015774	5	Stress	CIN5_YPD CIN5_H2O2Hi MSN2_H2O2Hi NRG1_H2O2Lo RIM101_H2O2Lo	M_23 M_52	YLR413W YOR019W
Module3	0.027431	5	Stress	ROX1_H2O2Hi YAP6_H2O2Hi XBP1_H2O2Lo SOK2_BUT14	M_20 M_34 M_39 M_41 M_42 M_52 M_60	YBR183W YKL109W
Module30	0.012842	5	Stress	CIN5_YPD SUT1_YPD CIN5_H2O2Hi UME6_H2O2Hi CIN5_H2O2Lo SOK2_BUT14	M_44	YMR081C YOR178C
Module31	0.027431	5	Stress	CIN5_YPD CUP9_YPD CIN5_H2O2Hi CIN5_H2O2Lo	M_36	YDL129W YDR441C
Module32	0.027431	5	Stress	CIN5_YPD CIN5_H2O2Hi CIN5_H2O2Lo SOK2_BUT14	M_67	YBR183W YMR081C
Module34	0.0042198	5	Stress	MSN4_YPD HSF1_H2O2Hi MSN2_H2O2Hi MSN4_H2O2Hi PHO2_H2O2Hi HSF1_H2O2Lo MSN2_H2O2Lo MSN2_Acid MSN2_HEAT	M_25	YGR142W YER103W
Module35	0.027431	5	Stress	MSN2_H2O2Hi ROX1_H2O2Hi SKN7_H2O2Hi SKN7_H2O2Lo	M_52	YGR088W YLR413W
Module36	0.027431	5	Stress	MSN2_H2O2Hi SKN7_H2O2Hi MSN2_H2O2Lo SKN7_H2O2Lo	M_17 M_35 M_70	YGR088W YLR258W
Module37	0.027431	5	Stress	MSN2_H2O2Hi MSN4_H2O2Hi MSN2_H2O2Lo SKN7_H2O2Lo	M_4 M_52 M_54 M_70	YGR088W YML100W
Module38	0.027431	5	Stress	MSN2_H2O2Hi MSN2_H2O2Lo SKN7_H2O2Lo SKN7_HEAT	M_40 M_70	YML100W YLR258W
Module39	0.00043005	5	Stress	HSF1_H2O2Hi MSN4_H2O2Hi HSF1_H2O2Lo MSN2_H2O2Lo	M_26	YER103W YLL039C YML100W
Module40	0.027431	5	Stress	RIM101_YPD MSN2_H2O2Hi MSN2_H2O2Lo YAP1_H2O2Lo	M_31 M_43	YGR088W YMR090W
Module47	0.015774	5	Stress	CIN5_H2O2Hi HSF1_H2O2Hi ROX1_H2O2Hi HSF1_H2O2Lo RIM101_H2O2Lo	M_19 M_44 M_48	YBR072W YLR413W
Module51	0.012842	5	Stress	UME6_YPD HSF1_H2O2Hi MSN4_H2O2Hi UME6_H2O2Hi HSF1_H2O2Lo MSN2_H2O2Lo	M_19 M_26	YLL039C YML100W
Module53	0.00033629	5	Stress	CIN5_YPD SUT1_YPD CIN5_H2O2Hi NRG1_H2O2Hi SKN7_H2O2Hi SOK2_BUT14	M_44	YLR413W YMR081C YNL178W
Module54	0.0042198	5	Stress	CIN5_YPD SUT1_YPD HAP5_SM CIN5_H2O2Hi HSF1_H2O2Hi NRG1_H2O2Hi SKN7_H2O2Hi UME6_H2O2Hi SOK2_BUT14	M_44	YLR413W YMR081C
Module55	0.0079659	5	Stress	CIN5_YPD SUT1_YPD YAP6_YPD CIN5_H2O2Hi UME6_H2O2Hi YAP6_H2O2Lo SOK2_BUT14	M_18 M_40 M_44 M_51 M_61	YLR413W YOR178C
Module2	0.0079659	6	Respiration	HAP1_YPD HAP2_YPD HAP4_YPD HAP4_SM HAP5_SM GLN3_RAPA HAP2_RAPA	M_34 M_40	YDR529C YHR051W
Module44	0.027431	7	Amino_acid_metabolism	RAP1_YPD SKN7_YPD DAL81_SM RAP1_SM	M_4	YFL022C YEL054C
Module46	0.027431	7	Amino_acid_metabolism	RAP1_YPD DAL81_SM RAP1_SM ROX1_H2O2Hi	M_19 M_39 M_41 M_46 M_70	YFL022C YLR312C
Module48	0.027431	7	Amino_acid_metabolism	LEU3_YPD GCN4_SM LEU3_SM GCN4_RAPA	M_36	YMR108W YJR016C
Module5	0.012842	7	Amino_acid_metabolism	CBF1_YPD MET32_YPD CBF1_SM GCN4_SM MET32_SM GCN4_RAPA	M_5 M_10 M_13	YFR030W YJR010W
Module7	0.015774	7	Amino_acid_metabolism	ROX1_YPD GCR2_SM LEU3_SM MET4_SM SFP1_SM	M_3	YGL029W YMR014W
Module1	0.012842	8	Filamentous_growth	HAP1_YPD SUT1_YPD NRG1_H2O2Hi ASH1_BUT14 SOK2_BUT14 PHD1_BUT90	M_9 M_26 M_46 M_52 M_61	YBL045C YKL109W
Module15	8.6708e-005	8	Filamentous_growth	MBP1_YPD SWI4_YPD FKH2_H2O2Hi MBP1_H2O2Hi STE12_Alpha ASH1_BUT14 SOK2_BUT14 PHD1_BUT90	M_37	YBR078W YBR162C YMR305C
Module33	0.027431	8	Filamentous_growth	SKN7_H2O2Hi SKN7_H2O2Lo SOK2_BUT14 STE12_BUT14	M_37	YLR413W YMR305C
Module6	0.012842	8	Filamentous_growth	STE12_Alpha TEC1_Alpha DIG1_BUT14 STE12_BUT14 DIG1_BUT90 STE12_BUT90	M_8 M_11 M_30	YGR189C YKL104C
Module86	0.0063586	8	Filamentous_growth	FHL1_YPD PHD1_YPD SKO1_YPD SWI4_YPD FHL1_SM FHL1_RAPA MBP1_H2O2Hi PHD1_BUT90	M_5 M_7 M_15 M_39 M_40 M_68 M_70	YNL178W YPL081W
Module45	0.027431	9	Meiosis	RAP1_YPD UME6_YPD RAP1_SM UME6_H2O2Hi	M_4 M_16 M_20 M_34	YJL089W YPR030W
Module22	0.012842	10	Other	FKH1_YPD PHO4_YPD UME6_YPD UME6_H2O2Hi YAP7_H2O2Hi RPN4_H2O2Lo	M_70	YJL103C YJL102W
Module23	0.027431	10	Other	SUT1_YPD YAP6_YPD FHL1_SM FHL1_H2O2Hi	M_12 M_27	YJL192C YOR178C
Module24	0.027431	10	Other	SUT1_YPD NRG1_H2O2Hi SKN7_H2O2Hi SOK2_BUT14	M_44	YMR081C YKL109W
Module25	0.012842	10	Other	SUT1_YPD SWI4_YPD YAP6_YPD DAL81_SM YAP6_H2O2Hi SOK2_BUT14	M_18 M_40 M_44 M_45 M_46 M_51 M_54 M_61 M_68 M_71	YOR178C YKL109W
Module27	0.00024574	10	Other	CIN5_YPD SUT1_YPD CIN5_H2O2Hi UME6_H2O2Hi SOK2_BUT14	M_44	YLR413W YMR081C YOR178C
Module41	0.015774	10	Other	ABF1_YPD RGT1_YPD SIG1_YPD YAP6_YPD KSS1_BUT90	M_25 M_40	YOR167C YOR168W
Module43	0.012842	10	Other	GAT3_YPD MSN4_YPD RGM1_YPD YAP5_YPD CHA4_SM RAP1_SM	M_2 M_4 M_11 M_15 M_21 M_30 M_33 M_34 M_40 M_41 M_44 M_45 M_51 M_70	YHL048W YML132W
Module49	0.027431	10	Other	AZF1_YPD SMP1_YPD SUT1_YPD YAP6_YPD	M_18 M_37	YJL191W YLR413W
Module50	0.027431	10	Other	SUT1_YPD DAL81_SM UME6_H2O2Hi MTH1_GAL	M_40 M_46 M_61	YKR097W YOR178C
