# Supplementary material for: Inferring transcriptional modules from ChIP-chip, motif and microarray data
Source: Genome Biol. 2006 May 5;7(5):R37. doi: 10.1186/gb-2006-7-5-r37 (PMC1779513; doi:10.1186/gb-2006-7-5-r37)
Supplement: Additional File 4 — The extended modules identified in the Spellman [12] dataset [file gb-2006-7-5-r37-S4.txt]

SeedNumber	CombinedNumber	FunctionModule	Regulators	ConfirmedRegulators	ConfirmedMotifs	Genes	EnrichedFunction
Module_10	1	Ribosome biogenesis	FHL1_YPD GAT3_YPD RAP1_YPD DAL81_SM FHL1_SM RAP1_SM FHL1_RAPA FHL1_H2O2Hi	FHL1_YPD RAP1_YPD FHL1_SM FHL1_RAPA	-	YDL136W YBR191W YDL130W YDL083C YGR148C YDR418W YDR450W YGL189C YER056C-A YER131W YGL031C YGL103W YER102W YDL061C YBL072C YCR031C YBR118W YBR189W YLR167W YJR079W YLR029C YLR061W YML045W YJR160C YLR333C YOL127W YOL040C YOR293W YOR182C YOR167C YPL220W YOR096W YLR344W YLR441C YJL190C	PROTEIN SYNTHESIS(7.22e-13) ribosome biogenesis(5.78e-12) translation(0.323) C-compound and carbohydrate transport(0.423) cytoplasmic and nuclear protein degradation(0.447)
Module_12	1	Ribosome biogenesis	FHL1_YPD GAT3_YPD RAP1_YPD FHL1_SM RAP1_SM SFP1_SM FHL1_RAPA FHL1_H2O2Hi	FHL1_YPD FHL1_SM FHL1_RAPA	-	YBR143C YCL017C YDL208W YDR064W YDR399W YDR471W YDR487C YBR034C YCR034W YDL082W YBL087C YDL131W YDR171W YDR233C YDR321W YDR385W YDR417C YER074W YDR234W YGL123W YGL147C YDR418W YGR085C YEL026W YER009W YGL077C YGR118W YGR214W YHR128W YGL102C YGR111W YHL015W YHR004C YHR020W YHR089C YHR097C YGL135W YGR048W YGR160W YGR264C YHR021C YIL018W YER043C YER156C YHL033C YEL046C YGR034W YHR007C YBL024W YER103W…	PROTEIN SYNTHESIS(6.01e-12) ribosome biogenesis(1.46e-11) translation(2.22e-09) amino acid metabolism(0.00174) detoxification involving cytochrome P450(0.00309)
Module_15	1	Ribosome biogenesis	FHL1_YPD RAP1_YPD FHL1_SM RAP1_SM FHL1_RAPA	FHL1_YPD RAP1_YPD FHL1_SM FHL1_RAPA	-	YDR382W YDL081C YDL136W YBR191W YDL130W YDL083C YDR418W YDR450W YER056C-A YER131W YGL031C YGL103W YER102W YDL061C YDR012W YBL072C YBR031W YCR031C YBR118W YBR189W YMR116C YLR167W YJR079W YLR029C YLR061W YLR340W YLR054C YLR406C YLR333C YOL127W YOL040C YOR293W YPL090C YOR167C YPL220W YLR048W YOR096W YLR344W YLR441C YJL190C	PROTEIN SYNTHESIS(-1.14e-13) ribosome biogenesis(1.63e-12) translation(0.00943) fermentation(0.215) assembly of protein complexes(0.48)
Module_19	1	Ribosome biogenesis	FHL1_YPD FHL1_SM FHL1_RAPA	FHL1_YPD FHL1_SM FHL1_RAPA	-	YDL208W YDL082W YDL131W YDR417C YGL123W YGL147C YGR020C YGL076C YGL148W YGR085C YGR285C YGR118W YGL102C YHL015W YGR034W YGR027C YHR203C YIL133C YDL213C YBR249C YDR429C YBL092W YJR014W YML008C YLR175W YLR197W YJL177W YLR062C YLR150W YLR198C YLR293C YLR325C YNL255C YPL238C YPR043W YNL096C YOR178C YPL079W YNL178W YOR276W YPL081W YPL273W YPR062W YPR102C YNL067W YOL139C YNL244C YPL131W YPR080W YOR063W…	PROTEIN SYNTHESIS(7.71e-12) ribosome biogenesis(9.86e-12) translation(3.19e-05) osmotic and salt stress response(0.0463) rRNA processing(0.0886)
Module_2	1	Ribosome biogenesis	FHL1_YPD RAP1_YPD FHL1_SM FHL1_RAPA	FHL1_YPD RAP1_YPD FHL1_SM FHL1_RAPA	-	YDR064W YDR447C YDL075W YGL147C YHR203C YBR084C-A YBR181C YDL191W YKR057W YLR062C YOR312C YPL198W YOL120C YOR234C YPL143W YOL121C YNL162W YJL179W YKL047W YNL302C YLR287C-A YLR367W YKR094C YJR145C YLR185W YJL189W YLR322W	PROTEIN SYNTHESIS(1.33e-12) ribosome biogenesis(5.54e-12) protein folding and stabilization(0.241) cytoplasmic and nuclear protein degradation(0.369) protein degradation(0.525)
Module_20	1	Ribosome biogenesis	FHL1_YPD GAT3_YPD RAP1_YPD YAP5_YPD FHL1_SM RAP1_SM FHL1_RAPA FHL1_H2O2Hi	FHL1_YPD RAP1_YPD YAP5_YPD FHL1_SM FHL1_RAPA	-	YDL136W YBR191W YDL130W YGR148C YDR418W YDR450W YGL189C YER056C-A YER131W YGL031C YGL103W YER102W YBL072C YCR031C YBR189W YLR167W YJR079W YLR029C YLR061W YML045W YJR160C YLR333C YOL127W YOL040C YOR293W YOR182C YOR167C YPL220W YLR344W YKL152C YLR441C	PROTEIN SYNTHESIS(3.55e-12) ribosome biogenesis(6.67e-12) glycolysis and gluconeogenesis(0.176) C-compound and carbohydrate transport(0.387) cytoplasmic and nuclear protein degradation(0.409)
Module_4	1	Ribosome biogenesis	FHL1_YPD GAT3_YPD RAP1_YPD FHL1_SM RAP1_SM FHL1_RAPA FHL1_H2O2Hi	FHL1_YPD RAP1_YPD FHL1_SM FHL1_RAPA	-	YDL136W YBR191W YDL130W YDL083C YGR148C YDR418W YDR450W YGL189C YER056C-A YER131W YGL031C YGL103W YER102W YDL061C YBL072C YCR031C YBR118W YBR189W YLR167W YJR079W YLR029C YLR061W YML045W YJR160C YLR333C YOL127W YOL040C YOR293W YOR182C YOR167C YPL220W YOR096W YLR344W YKL152C YLR441C YJL190C	PROTEIN SYNTHESIS(1.18e-11) ribosome biogenesis(1.78e-11) glycolysis and gluconeogenesis(0.201) translation(0.33) C-compound and carbohydrate transport(0.432)
Module_5	1	Ribosome biogenesis	FHL1_YPD PDR1_YPD FHL1_SM FHL1_RAPA FHL1_H2O2Hi	FHL1_YPD FHL1_SM FHL1_RAPA	-	YDL082W YDL131W YDR417C YER074W YGL123W YGL147C YGR020C YGL076C YGL148W YGR085C YGR285C YGR118W YGL102C YGR103W YHL015W YBR162W-A YER148W YHL033C YGL105W YGR034W YCR016W YGR027C YHR203C YIL133C YDR429C YML008C YLR175W YLR197W YJL177W YLR062C YLR150W YLR198C YLR293C YLR325C YNL255C YPL238C YPR043W YOR210W YPL079W YNL178W YPL081W YPR102C YPR110C YNL067W YOL139C YPR080W YOL077C YPL037C YPL237W YJL14…	PROTEIN SYNTHESIS(-2.57e-12) ribosome biogenesis(-3.41e-13) tRNA synthesis(0.00328) translation(0.00377) rRNA synthesis(0.00596)
Module_3	2	Galactose metabolism	GAL4_YPD GAL80_YPD NRG1_H2O2Hi GAL4_GAL GAL4_RAFF	GAL4_YPD GAL4_GAL GAL4_RAFF	-	YBR018C YDR009W YBR019C YBR020W YBR022W YLR081W	C-compound and carbohydrate metabolism(0.000461) C-compound and carbohydrate utilization(0.00234) METABOLISM(0.0239) transcriptional control(0.0539) mRNA synthesis(0.0825)
Module_13	3	Cell cycle	MBP1_YPD MBP1_H2O2Hi MBP1_H2O2Lo	MBP1_YPD MBP1_H2O2Hi MBP1_H2O2Lo	M_11 M_12 M_18 M_67	YBR073W YBR088C YCR065W YDL105W YDR503C YDL163W YDL018C YDR097C YDL003W YFL060C YGR188C YHR110W YGL116W YGR109C YGR221C YJL018W YGR238C YAR003W YJL019W YAR007C YER170W YGR143W YGR151C YER070W YGR152C YIL026C YIL066C YIL106W YGL200C YGR041W YGR153W YHR123W YHR153C YCL061C YFR027W YIL132C YIL140W YER095W YFL008W YIL141W YDL156W YDL164C YDR507C YAR008W YBR070C YDL102W YDL197C YBL035C YBR071W YDL103C…	DNA processing(-8.23e-12) DNA synthesis and replication(-6.22e-12) CELL CYCLE AND DNA PROCESSING(-1.79e-12) cell cycle(1.85e-11) mitotic cell cycle and cell cycle control(1.81e-09)
Module_14	3	Cell cycle	FKH1_YPD FKH2_YPD HIR1_YPD HIR2_YPD HIR3_YPD TBS1_YPD GLN3_SM HAP5_SM PHO2_SM FKH2_H2O2Hi ROX1_H2O2Hi PHO2_Pi	HIR2_YPD HIR3_YPD	-	YDR224C YDR225W YBL003C YBL002W YBR009C YBR010W YNL030W YNL031C	transcriptional control(7.46e-10) mRNA synthesis(4.94e-09) RNA synthesis(2.82e-08) TRANSCRIPTION(2.02e-06) (NA)
Module_16	3	Cell cycle	NDD1_YPD REB1_YPD FKH2_H2O2Hi RCS1_H2O2Lo MCM1_Alpha	NDD1_YPD FKH2_H2O2Hi MCM1_Alpha	M_8	YDR146C YGR108W YIL158W YGL116W YJL051W YGL021W YIL106W YCL012W YMR001C YMR032W YML119W YLR190W YOL070C YOR025W YOR315W YNL058C YPR119W YPL155C YPL141C YJR092W YML064C YLR131C	cell cycle(9.11e-05) mitotic cell cycle and cell cycle control(0.000222) CELL CYCLE AND DNA PROCESSING(0.00331) cytokinesis (cell division) /septum formation(0.00699) transcriptional control(0.0361)
Module_17	3	Cell cycle	MCM1_YPD SMP1_YPD SWI5_YPD MCM1_Alpha ASH1_BUT14 SOK2_BUT14	SWI5_YPD ASH1_BUT14	M_8	YIL009W YDL117W YBR158W YDR055W YJL159W YLR079W YKL163W YKL164C YNL327W YNL078W YLR274W YKL185W	cell cycle(0.00399) mitotic cell cycle and cell cycle control(0.00516) stress response(0.00702) CELL RESCUE, DEFENSE AND VIRULENCE(0.0243) CELL CYCLE AND DNA PROCESSING(0.0299)
Module_18	3	Cell cycle	MBP1_YPD MBP1_H2O2Hi MBP1_H2O2Lo	MBP1_YPD MBP1_H2O2Hi MBP1_H2O2Lo	M_11 M_12 M_18 M_67	YBR088C YCR065W YDR279W YDR503C YDL163W YDL018C YDR097C YDR400W YDL003W YFL060C YHR110W YGR109C YGR189C YGR221C YJL018W YGR238C YAR003W YJL019W YAR007C YER170W YGR151C YER070W YGL175C YGR152C YIL026C YIL066C YIL106W YHR153C YCL061C YFR027W YIL132C YIL140W YER095W YER111C YFL008W YDL101C YIL141W YDL156W YDL164C YAR008W YBR070C YDL102W YDL197C YBL035C YCL024W YJR030C YLR212C YLR236C YLR103C YJL072C…	DNA processing(-3.42e-12) DNA synthesis and replication(-3.24e-12) CELL CYCLE AND DNA PROCESSING(1.04e-12) DNA recombination and DNA repair(5.37e-10) cell cycle(3.94e-08)
Module_6	3	Cell cycle	MBP1_YPD SWI4_YPD SWI6_YPD MBP1_H2O2Hi MBP1_H2O2Lo ASH1_BUT14	MBP1_YPD SWI4_YPD SWI6_YPD MBP1_H2O2Hi MBP1_H2O2Lo ASH1_BUT14	M_11 M_12 M_18 M_67	YBR073W YBR088C YCR065W YDL105W YDR503C YDL018C YDR097C YBR161W YDL003W YFL060C YHR110W YGR109C YGR221C YJL018W YGR238C YAR003W YJL019W YAR007C YER170W YGR015C YGR143W YGR151C YER070W YFL064C YGR152C YIL026C YIL066C YIL106W YEL076C YFR026C YGR041W YGR153W YHR123W YHR153C YER189W YCL061C YFR027W YIL132C YIL140W YER095W YFL008W YDL101C YIL141W YDL164C YDR507C YBL111C YAR008W YBR070C YDL102W YDL197C…	DNA synthesis and replication(8.62e-12) DNA processing(1.03e-11) CELL CYCLE AND DNA PROCESSING(1.66e-11) DNA recombination and DNA repair(1.43e-09) cell cycle(3.79e-08)
Module_7	3	Cell cycle	MBP1_YPD STB1_YPD SWI4_YPD SWI6_YPD MBP1_H2O2Hi MBP1_H2O2Lo	MBP1_YPD STB1_YPD SWI4_YPD SWI6_YPD MBP1_H2O2Hi MBP1_H2O2Lo	M_11 M_12 M_18 M_67	YBR073W YBR088C YCR065W YDL105W YDR279W YDR503C YDL163W YDL010W YDL018C YDL227C YDR097C YDR400W YBR161W YDL003W YDR481C YEL077C YFL060C YGL075C YGL163C YHR110W YHR188C YER001W YGR109C YGR189C YGR221C YHR127W YHR149C YJL018W YFR046C YGR238C YAR003W YIL056W YJL019W YAR007C YER170W YGR015C YGR143W YGR151C YHR159W YIL177C YBL112C YEL075C YER070W YFL064C YGL207W YGR152C YGR296W YIL026C YIL066C YIL106W…	DNA processing(1.11e-12) DNA synthesis and replication(1.51e-12) CELL CYCLE AND DNA PROCESSING(8.87e-12) DNA recombination and DNA repair(2.25e-09) mitotic cell cycle and cell cycle control(6.8e-08)
Module_8	3	Cell cycle	SWI4_YPD MBP1_H2O2Hi STE12_Alpha TEC1_Alpha	SWI4_YPD MBP1_H2O2Hi	M_11 M_12 M_18 M_67	YDR518W YAL023C YBR073W YBR088C YCL065W YCR041W YCR065W YDR279W YDR503C YDL211C YDL018C YDR033W YDR097C YDR113C YDR224C YDR400W YDL003W YDR297W YDR481C YDR489W YEL040W YEL077C YGL027C YHR110W YHR188C YER001W YER016W YGR109C YGR189C YGR221C YHR127W YHR149C YIL063C YIL119C YJL018W YGL253W YGR014W YAR003W YJL019W YAR007C YGL022W YGR143W YGR151C YIL177C YIR008C YBR007C YER070W YER086W YGL207W YGR152C…	DNA synthesis and replication(1.78e-12) DNA processing(6.35e-12) DNA recombination and DNA repair(9.75e-09) CELL CYCLE AND DNA PROCESSING(1.87e-07) DNA repair(5.96e-06)
Module_9	3	Cell cycle	NDD1_YPD FKH2_H2O2Hi MCM1_Alpha	NDD1_YPD FKH2_H2O2Hi MCM1_Alpha	M_8 M_30	YDR146C YGR108W YIL158W YGL116W YJL051W YGL021W YIL106W YCL012W YMR001C YMR032W YML119W YLR190W YOR025W YOR315W YNL058C YPR119W YPL155C YPL141C YJR092W YLR353W YML064C YLR131C	cell cycle(9.11e-05) mitotic cell cycle and cell cycle control(0.000222) CELL CYCLE AND DNA PROCESSING(0.00331) cytokinesis (cell division) /septum formation(0.00699) budding, cell polarity and filament formation(0.0104)
