# Supplementary material for: Inferring transcriptional modules from ChIP-chip, motif and microarray data
Source: Genome Biol. 2006 May 5;7(5):R37. doi: 10.1186/gb-2006-7-5-r37 (PMC1779513; doi:10.1186/gb-2006-7-5-r37)
Supplement: Additional File 5 — The extended modules identified in the Gasch [13] dataset [file gb-2006-7-5-r37-S5.txt]

SeedNumber	CombinedNumber	FunctionModule	Regulators	ConfirmedRegulators	ConfirmedMotifs	Genes	EnrichedFunction
Module_100	1	Ribosome biogenesis	FHL1_YPD GAT3_YPD RAP1_YPD FHL1_SM RAP1_SM FHL1_RAPA	FHL1_YPD FHL1_SM FHL1_RAPA	-	YDL136W YDR064W YDR447C YDR471W YBR191W YDL082W YDR025W YBL087C YDL051W YDL075W YDL083C YDR417C YER074W YGL123W YGL147C YGR148C YHR141C YDR418W YGL076C YDR450W YGR085C YEL026W YGR118W YGR214W YFR031C-A YGL030W YGL102C YER131W YGL031C YGL103W YGL135W YIL018W YER117W YHL001W YHL033C YEL054C YER102W YGR034W YIL148W YGR027C YDL061C YHR203C YIL133C YBL072C YBR084C-A YCR031C YBL092W YBR181C YBR189W YDL…	PROTEIN SYNTHESIS(-1.77e-12) ribosome biogenesis(4.39e-12) tRNA synthesis(0.101) assembly of protein complexes(0.239) cytoplasmic and nuclear protein degradation(0.253)
Module_56	1	Ribosome biogenesis	FHL1_YPD GAT3_YPD PDR1_YPD RAP1_YPD YAP5_YPD FHL1_SM RAP1_SM FHL1_RAPA FHL1_H2O2Hi	FHL1_YPD FHL1_SM FHL1_RAPA	-	YBR143C YDL136W YDR064W YDR447C YDR471W YBR191W YDL082W YDR025W YBL087C YDL051W YDL075W YDL083C YDR417C YER074W YGL123W YGL147C YGR148C YHR141C YDR418W YGL076C YDR450W YGR085C YEL026W YGR118W YGR214W YFR031C-A YGL030W YGL102C YER056C-A YER131W YGL031C YGL103W YGL135W YIL018W YER117W YHL001W YHL033C YEL054C YER102W YGR034W YIL148W YGR027C YDL061C YHR203C YIL133C YBL072C YBR084C-A YBL092W YBR181C Y…	PROTEIN SYNTHESIS(7.85e-12) ribosome biogenesis(1.02e-11) tRNA synthesis(0.109) assembly of protein complexes(0.26) cytoplasmic and nuclear protein degradation(0.275)
Module_57	1	Ribosome biogenesis	FHL1_YPD GAT3_YPD PDR1_YPD RAP1_YPD YAP5_YPD FHL1_SM RAP1_SM SFP1_SM FHL1_RAPA FHL1_H2O2Hi	FHL1_YPD FHL1_SM FHL1_RAPA	-	YDR382W YBR143C YDL136W YDR064W YDR447C YDR471W YBR191W YDL082W YDR025W YBL087C YDL051W YDL075W YDL083C YDR417C YER074W YGL123W YGL147C YGR148C YHR141C YDR418W YGL076C YDR450W YGR085C YEL026W YGR118W YGR214W YFR031C-A YGL030W YGL102C YER056C-A YER131W YGL031C YGL103W YGL135W YIL018W YER117W YHL001W YHL033C YEL054C YER102W YGR034W YIL148W YGR027C YDL061C YHR203C YIL133C YBL072C YBR084C-A YBR031W Y…	PROTEIN SYNTHESIS(4.69e-12) ribosome biogenesis(7.67e-12) tRNA synthesis(0.0234) translation(0.0426) assembly of protein complexes(0.307)
Module_58	1	Ribosome biogenesis	FHL1_YPD GAT3_YPD RAP1_YPD YAP5_YPD FHL1_SM RAP1_SM FHL1_RAPA FHL1_H2O2Hi	FHL1_YPD FHL1_SM FHL1_RAPA	-	YBR143C YDL136W YDR064W YDR447C YDR471W YBR191W YDL082W YDR025W YBL087C YDL051W YDL075W YDL083C YDR417C YER074W YGL123W YGL147C YGR148C YHR141C YDR418W YGL076C YDR450W YGR085C YEL026W YGR118W YGR214W YFR031C-A YGL030W YGL102C YER131W YGL031C YGL103W YGL135W YIL018W YER117W YHL001W YHL033C YEL054C YER102W YGR034W YBL024W YIL148W YGR027C YDL061C YHR203C YIL133C YBL072C YBR084C-A YDR165W YCR031C YBL…	PROTEIN SYNTHESIS(1.12e-11) ribosome biogenesis(1.38e-11) tRNA modification(0.086) RNA modification(0.086) tRNA synthesis(0.124)
Module_59	1	Ribosome biogenesis	FHL1_YPD GAT3_YPD RAP1_YPD YAP5_YPD DAL81_SM FHL1_SM RAP1_SM FHL1_RAPA FHL1_H2O2Hi	FHL1_YPD FHL1_SM FHL1_RAPA	-	YBR143C YDL136W YDR064W YDR447C YDR471W YBR191W YDL082W YDR025W YBL087C YDL075W YDL083C YDR417C YER074W YGL123W YGL147C YGR148C YHR141C YDR418W YGL076C YGR085C YEL026W YGR118W YGR214W YFR031C-A YGL030W YGL102C YER131W YGL031C YGL103W YGL135W YIL018W YER117W YHL001W YHL033C YEL054C YER102W YGR034W YIL148W YGR027C YDL061C YHR203C YIL133C YBL072C YBR084C-A YCR031C YBL092W YBR181C YBR189W YDL191W YJL…	PROTEIN SYNTHESIS(-1.74e-12) ribosome biogenesis(5.15e-12) assembly of protein complexes(0.226) cytoplasmic and nuclear protein degradation(0.239) tRNA synthesis(0.412)
Module_60	1	Ribosome biogenesis	FHL1_YPD GAT3_YPD RAP1_YPD RGM1_YPD YAP5_YPD FHL1_SM RAP1_SM FHL1_RAPA	FHL1_YPD FHL1_SM FHL1_RAPA	-	YDL136W YDR064W YDR447C YDR471W YBR191W YDL082W YDR025W YBL087C YDL051W YDL075W YDL083C YDR417C YER074W YGL123W YGL147C YGR148C YHR141C YDR418W YGL076C YDR450W YGR085C YEL026W YGR118W YGR214W YFR031C-A YGL030W YGL102C YER131W YGL031C YGL103W YGL135W YIL018W YER117W YHL001W YHL033C YEL054C YER102W YGR034W YIL148W YGR027C YDL061C YHR203C YIL133C YBL072C YBR084C-A YBL092W YBR181C YBR189W YDL191W YKR…	PROTEIN SYNTHESIS(-1.74e-12) ribosome biogenesis(5.15e-12) tRNA synthesis(0.0961) assembly of protein complexes(0.226) cytoplasmic and nuclear protein degradation(0.239)
Module_61	1	Ribosome biogenesis	FHL1_YPD GAT3_YPD RAP1_YPD RGM1_YPD YAP5_YPD FHL1_SM RAP1_SM FHL1_RAPA FHL1_H2O2Hi	FHL1_YPD FHL1_SM FHL1_RAPA	-	YBR143C YDL136W YDR064W YDR447C YDR471W YBR191W YDL082W YDR025W YBL087C YDL051W YDL075W YDL083C YDR417C YER074W YGL123W YGL147C YGR148C YHR141C YDR418W YGL076C YDR450W YGR085C YEL026W YGR118W YGR214W YHR128W YFR031C-A YGL030W YGL102C YER056C-A YER131W YGL031C YGL103W YGL135W YIL018W YER117W YHL001W YHL033C YEL054C YER102W YGR034W YBL024W YIL148W YGR027C YDL061C YHR203C YIL133C YBL072C YBR084C-A Y…	PROTEIN SYNTHESIS(1.89e-11) ribosome biogenesis(2.17e-11) tRNA synthesis(0.125) translation(0.143) assembly of protein complexes(0.303)
Module_62	1	Ribosome biogenesis	FHL1_YPD GAT3_YPD RAP1_YPD YAP5_YPD FHL1_SM RAP1_SM SFP1_SM FHL1_RAPA	FHL1_YPD FHL1_SM FHL1_RAPA	-	YDR064W YBR191W YDR025W YDL075W YDL083C YDR417C YER074W YGL147C YGR148C YGL076C YGR085C YGL102C YGL031C YGR034W YHR203C YBL072C YBL092W YBR189W YDL191W YLR029C YLR388W YJL177W YLR062C YLR325C YOR312C YPL142C YPL198W YPR043W YMR242C YNL096C YOR369C YPL079W YPR044C YPR102C YOR293W YPL090C YNL302C YJR123W YKR094C YKL006W YLR448W YML026C	PROTEIN SYNTHESIS(6.45e-12) ribosome biogenesis(7.01e-12) cytoplasmic and nuclear protein degradation(0.507) protein degradation(0.682) PROTEIN FATE (folding, modification, destination)(0.994)
Module_63	1	Ribosome biogenesis	FHL1_YPD GAT3_YPD RAP1_YPD RGM1_YPD YAP5_YPD FHL1_SM RAP1_SM FHL1_RAPA	FHL1_YPD FHL1_SM FHL1_RAPA	-	YBR143C YDL136W YDR064W YDR447C YDR471W YBR191W YDL082W YDR025W YBL087C YDL075W YDL083C YDR417C YER074W YGL123W YGL147C YGR148C YHR141C YDR418W YGL076C YDR450W YGR085C YEL026W YGR118W YGR214W YFR031C-A YGL030W YGL102C YER056C-A YER131W YGL031C YGL103W YGL135W YIL018W YER117W YHL001W YHL033C YEL054C YER102W YGR034W YIL148W YGR027C YDL061C YHR203C YIL133C YBL072C YBR084C-A YBL092W YBR181C YBR189W Y…	PROTEIN SYNTHESIS(-6.62e-12) ribosome biogenesis(-1.15e-12) assembly of protein complexes(0.243) cytoplasmic and nuclear protein degradation(0.257) translation(0.324)
Module_64	1	Ribosome biogenesis	FHL1_YPD GAT3_YPD PDR1_YPD RAP1_YPD SFP1_YPD FHL1_SM RAP1_SM SFP1_SM FHL1_RAPA FHL1_YPD GAT3_YPD RAP1_YPD RGM1_YPD YAP5_YPD FHL1_SM RAP1_SM SFP1_SM FHL1_RAPA	FHL1_YPD FHL1_SM FHL1_RAPA FHL1_YPD FHL1_SM FHL1_RAPA	-	YDR064W YDR447C YDR471W YBR191W YDL082W YDR025W YBL087C YDL075W YDL083C YDR417C YER074W YGL123W YGL147C YGR148C YHR141C YDR418W YGL076C YDR450W YGR085C YGR118W YGR214W YFR031C-A YGL030W YGL102C YER056C-A YER131W YGL031C YGL135W YIL018W YER117W YHL001W YHL033C YEL054C YER102W YGR034W YGR027C YDL061C YHR203C YIL133C YBL072C YBR084C-A YBL092W YBR181C YBR189W YDL191W YMR116C YKR057W YLR167W YLR029C Y…	PROTEIN SYNTHESIS(5.41e-12) ribosome biogenesis(1.13e-11) tRNA synthesis(0.39) fermentation(0.437) assembly of protein complexes(0.455)
Module_65	1	Ribosome biogenesis	FHL1_YPD GAT3_YPD PDR1_YPD RAP1_YPD RGM1_YPD SMP1_YPD FHL1_SM RAP1_SM SFP1_SM FHL1_RAPA	FHL1_YPD RAP1_YPD FHL1_SM FHL1_RAPA	-	YDL136W YDR064W YDR447C YDR471W YBR191W YDL082W YDR025W YBL087C YDL051W YDL075W YDL083C YDR417C YER074W YGL123W YGL147C YGR148C YHR141C YGL076C YDR450W YGR085C YGR118W YGR214W YFR031C-A YGL030W YGL102C YHR143W-A YER131W YGL031C YGL103W YGL135W YHR021C YIL018W YER117W YHL001W YHL033C YEL054C YER102W YGR034W YIL148W YGR027C YDL061C YHR203C YIL133C YBL072C YBR084C-A YCR031C YBL092W YBR181C YBR189W Y…	PROTEIN SYNTHESIS(4.42e-12) ribosome biogenesis(8.95e-12) tRNA synthesis(0.00204) rRNA synthesis(0.148) assembly of protein complexes(0.247)
Module_66	1	Ribosome biogenesis	FHL1_YPD GAT3_YPD PDR1_YPD RAP1_YPD RGM1_YPD FHL1_SM RAP1_SM FHL1_RAPA	FHL1_YPD FHL1_SM FHL1_RAPA	-	YDR382W YBR143C YDL136W YDL184C YDR064W YDR447C YDR471W YBR191W YDL082W YDR025W YBL087C YDL051W YDL075W YDL083C YDR417C YER074W YGL123W YGL147C YGR148C YHR141C YDR418W YGL076C YDR450W YGR085C YEL026W YGR118W YGR214W YHR128W YFR031C-A YGL030W YGL102C YER056C-A YER131W YGL031C YGL103W YGL135W YIL018W YER117W YHL001W YHL033C YEL054C YER102W YGR034W YBL024W YIL148W YGR027C YDL061C YHR203C YIL133C YDR…	PROTEIN SYNTHESIS(3.84e-12) ribosome biogenesis(1.24e-11) translation(0.0168) tRNA synthesis(0.0327) purine nucleotide metabolism(0.274)
Module_67	1	Ribosome biogenesis	FHL1_YPD GAT3_YPD PDR1_YPD RAP1_YPD SMP1_YPD FHL1_SM RAP1_SM SFP1_SM FHL1_RAPA MTH1_GAL	FHL1_YPD FHL1_SM FHL1_RAPA	-	YBR143C YDL136W YDR064W YDR447C YDR471W YBR191W YDL082W YDR025W YBL087C YDL051W YDL075W YDL083C YDR417C YER074W YGL123W YGL147C YGR148C YHR141C YDR418W YGL076C YDR450W YGR085C YEL026W YGR118W YGR214W YFR031C-A YGL030W YGL102C YER056C-A YER131W YGL031C YGL103W YGL135W YIL018W YER117W YHL001W YHL033C YEL054C YER102W YGR034W YBL024W YIL148W YGR027C YDL061C YHR203C YIL133C YBL072C YBR084C-A YBR031W Y…	PROTEIN SYNTHESIS(1.46e-12) ribosome biogenesis(5.22e-12) translation(0.0448) tRNA synthesis(0.13) assembly of protein complexes(0.316)
Module_68	1	Ribosome biogenesis	FHL1_YPD GAT3_YPD PDR1_YPD RAP1_YPD SMP1_YPD FHL1_SM RAP1_SM SFP1_SM FHL1_RAPA	FHL1_YPD FHL1_SM FHL1_RAPA	-	YDR382W YBR143C YDR064W YDR447C YDR471W YBR191W YDL082W YDR025W YBL087C YDL075W YDL083C YDR385W YDR417C YER074W YGL123W YGL147C YGR148C YHR141C YDR418W YGL076C YGR085C YEL026W YGR118W YGR214W YFR031C-A YGL030W YGL102C YER056C-A YER131W YGL031C YGL135W YIL018W YER117W YHL001W YHL033C YEL054C YER102W YGR034W YBL024W YIL148W YGR027C YDL061C YHR203C YIL133C YDR012W YBL072C YBR084C-A YBR031W YCR031C Y…	PROTEIN SYNTHESIS(5.56e-12) ribosome biogenesis(6e-12) translation(0.000233) tRNA synthesis(0.117) purine nucleotide metabolism(0.211)
Module_69	1	Ribosome biogenesis	FHL1_YPD GAT3_YPD PDR1_YPD RAP1_YPD FHL1_SM RAP1_SM FHL1_RAPA FHL1_H2O2Hi	FHL1_YPD FHL1_SM FHL1_RAPA	-	YBR143C YDL136W YDR064W YDR447C YDR471W YBR191W YDL082W YDR025W YBL087C YDL075W YDL083C YDR417C YER074W YGL123W YGL147C YGR148C YHR141C YDR418W YGL076C YDR450W YGR085C YEL026W YGR118W YGR214W YFR031C-A YGL030W YGL102C YER056C-A YER131W YGL031C YGL103W YGL135W YIL018W YER117W YHL001W YHL033C YEL054C YER102W YGR034W YBL024W YIL148W YGR027C YDL061C YHR203C YIL133C YBL072C YBR084C-A YBR031W YBL092W Y…	PROTEIN SYNTHESIS(6.26e-12) ribosome biogenesis(6.8e-12) translation(0.0355) assembly of protein complexes(0.277) cytoplasmic and nuclear protein degradation(0.292)
Module_70	1	Ribosome biogenesis	FHL1_YPD GAT3_YPD PHO2_YPD RAP1_YPD FHL1_SM RAP1_SM FHL1_RAPA FHL1_H2O2Hi	FHL1_YPD FHL1_SM FHL1_RAPA	-	YDR382W YBR143C YDL136W YDL184C YDR064W YDR447C YDR471W YBR191W YDL082W YDR025W YBL039C YBL087C YDL051W YDL075W YDL083C YDR417C YER074W YGL099W YGL123W YGL147C YGR148C YHR141C YDR418W YGL076C YDR450W YGR085C YEL026W YGR118W YGR214W YHR128W YFR031C-A YGL030W YGL102C YHR020W YHR143W-A YER056C-A YER131W YGL031C YGL103W YGL135W YHR021C YIL018W YER117W YGL120C YHL001W YHL033C YEL054C YER006W YER102W Y…	PROTEIN SYNTHESIS(9.62e-12) ribosome biogenesis(1.56e-11) translation(8.11e-06) tRNA synthesis(0.00123) pyrimidine nucleotide metabolism(0.0448)
Module_71	1	Ribosome biogenesis	FHL1_YPD GAT3_YPD RAP1_YPD FHL1_SM RAP1_SM FHL1_RAPA FHL1_H2O2Hi	FHL1_YPD FHL1_SM FHL1_RAPA	-	YBR143C YDL136W YDR064W YDR447C YDR471W YBR191W YDL082W YDR025W YBL087C YDL075W YDL083C YDR417C YER074W YGL123W YGL147C YGR148C YHR141C YDR418W YGL076C YDR450W YGR085C YEL026W YGR118W YGR214W YFR031C-A YGL030W YGL102C YER056C-A YER131W YGL031C YGL103W YGL135W YIL018W YER117W YHL001W YHL033C YEL054C YER102W YGR034W YIL148W YGR027C YDL061C YHR203C YIL133C YBL072C YBR084C-A YBR031W YCR031C YBL092W Y…	PROTEIN SYNTHESIS(1.06e-11) ribosome biogenesis(1.2e-11) translation(0.135) assembly of protein complexes(0.29) cytoplasmic and nuclear protein degradation(0.306)
Module_72	1	Ribosome biogenesis	FHL1_YPD GAT3_YPD RAP1_YPD RGM1_YPD FHL1_SM RAP1_SM SFP1_SM FHL1_RAPA	FHL1_YPD FHL1_SM FHL1_RAPA	-	YDR382W YBR143C YDL136W YDL184C YDR064W YDR447C YDR471W YBR191W YDL082W YDR025W YBL087C YDL051W YDL075W YDL083C YDR417C YER074W YGL099W YGL123W YGL147C YGR148C YHR141C YDR418W YGL076C YDR450W YGR085C YEL026W YGR118W YGR214W YHR128W YFR031C-A YGL030W YGL102C YHR020W YER056C-A YER131W YGL031C YGL103W YGL135W YIL018W YER117W YGL120C YHL001W YHL033C YEL054C YER102W YGR034W YBL024W YIL148W YGR027C YDL…	PROTEIN SYNTHESIS(2.61e-12) ribosome biogenesis(9.89e-12) translation(0.000823) tRNA synthesis(0.164) aminoacyl-tRNA-synthetases(0.215)
Module_73	1	Ribosome biogenesis	FHL1_YPD GAT3_YPD RAP1_YPD YAP5_YPD FHL1_SM RAP1_SM FHL1_RAPA FHL1_H2O2Hi	FHL1_YPD FHL1_SM FHL1_RAPA	-	YBR143C YDR064W YDR447C YDR471W YBR191W YDL082W YDR025W YBL087C YDL075W YDL083C YDR417C YER074W YGL123W YGL147C YGR148C YHR141C YDR418W YGL076C YDR450W YGR085C YEL026W YGR118W YGR214W YFR031C-A YGL030W YGL102C YER056C-A YER131W YGL031C YGL103W YGL135W YIL018W YER117W YHL001W YHL033C YEL054C YER102W YGR034W YIL148W YGR027C YDL061C YHR203C YIL133C YBL072C YBR084C-A YBR031W YCR031C YBL092W YBR181C Y…	PROTEIN SYNTHESIS(1.15e-11) ribosome biogenesis(1.24e-11) translation(0.126) assembly of protein complexes(0.273) cytoplasmic and nuclear protein degradation(0.288)
Module_74	1	Ribosome biogenesis	FHL1_YPD GAT3_YPD RAP1_YPD FHL1_SM RAP1_SM SFP1_SM FHL1_RAPA FHL1_H2O2Hi	FHL1_YPD FHL1_SM FHL1_RAPA	-	YBR143C YDL136W YDR064W YDR447C YDR471W YBR191W YDL082W YDR025W YBL087C YDL075W YDL083C YDR417C YER074W YGL123W YGL147C YGR148C YHR141C YDR418W YGL076C YDR450W YGR085C YEL026W YGR118W YGR214W YFR031C-A YGL030W YGL102C YER056C-A YER131W YGL031C YGL103W YGL135W YIL018W YER117W YHL001W YHL033C YEL054C YER102W YGR034W YIL148W YGR027C YDL061C YHR203C YIL133C YBL072C YBR084C-A YBR031W YCR031C YBL092W Y…	PROTEIN SYNTHESIS(1.89e-11) ribosome biogenesis(2.17e-11) translation(0.00968) assembly of protein complexes(0.303) cytoplasmic and nuclear protein degradation(0.319)
Module_75	1	Ribosome biogenesis	FHL1_YPD GAT3_YPD RAP1_YPD DAL81_SM FHL1_SM RAP1_SM FHL1_RAPA FHL1_H2O2Hi	FHL1_YPD FHL1_SM FHL1_RAPA	-	YDR382W YBR143C YDL136W YDL184C YDR064W YDR447C YDR471W YBR191W YDL082W YDR025W YBL087C YDL051W YDL075W YDL083C YDR321W YDR385W YDR417C YER074W YGL099W YGL123W YGL147C YGR148C YHR141C YDR418W YGL076C YDR450W YGR085C YEL026W YGR118W YGR214W YHR128W YFR031C-A YGL030W YGL102C YHR020W YER056C-A YER131W YGL031C YGL103W YGL135W YGR264C YIL018W YER117W YGL120C YHL001W YHL033C YEL054C YER102W YGR034W YBL…	PROTEIN SYNTHESIS(-5.68e-13) ribosome biogenesis(3.94e-12) translation(3.37e-05) tRNA modification(0.129) RNA modification(0.129)
Module_76	1	Ribosome biogenesis	FHL1_YPD GAT3_YPD RAP1_YPD YAP5_YPD FHL1_SM RAP1_SM FHL1_RAPA FHL1_H2O2Hi	FHL1_YPD FHL1_SM FHL1_RAPA	-	YDR382W YBR143C YDL081C YDL136W YDL184C YDR064W YDR447C YDR471W YBR191W YDL082W YDR025W YBL039C YBL087C YDL051W YDL075W YDL083C YDR385W YDR417C YER074W YGL099W YGL123W YGL147C YGR148C YHR141C YDR418W YGL076C YDR450W YGR085C YEL026W YGR118W YGR214W YHR128W YFR031C-A YGL030W YGL102C YHR020W YHR143W-A YER056C-A YER131W YGL031C YGL103W YGL135W YIL018W YER117W YGL120C YHL001W YHL033C YEL054C YER006W Y…	PROTEIN SYNTHESIS(1.74e-13) ribosome biogenesis(6.13e-12) translation(1.61e-07) tRNA synthesis(0.00954) tRNA modification(0.148)
Module_77	1	Ribosome biogenesis	FHL1_YPD GAT3_YPD RAP1_YPD FHL1_SM RAP1_SM SFP1_SM FHL1_RAPA	FHL1_YPD FHL1_SM FHL1_RAPA	-	YDR382W YBR143C YDL136W YDL184C YDR064W YDR447C YDR471W YBR191W YDL082W YDR025W YBL087C YDL051W YDL075W YDL083C YDR417C YER074W YGL099W YGL123W YGL147C YGR148C YHR141C YDR418W YGL076C YDR450W YGR085C YEL026W YGR118W YGR214W YHR128W YFR031C-A YGL030W YGL102C YHR143W-A YER056C-A YER131W YGL031C YGL103W YGL135W YGR264C YIL018W YER117W YGL120C YHL001W YHL033C YEL054C YER102W YGR034W YBL024W YIL148W Y…	PROTEIN SYNTHESIS(1.43e-11) ribosome biogenesis(2.16e-11) translation(5.03e-05) tRNA synthesis(0.00841) rRNA synthesis(0.135)
Module_78	1	Ribosome biogenesis	FHL1_YPD GAT3_YPD RAP1_YPD FHL1_SM RAP1_SM SFP1_SM FHL1_RAPA FHL1_H2O2Hi	FHL1_YPD FHL1_SM FHL1_RAPA	-	YDR382W YBR143C YDL136W YDL184C YDR064W YDR447C YDR471W YBR191W YDL082W YDR025W YBL087C YDL051W YDL075W YDL083C YDR417C YER074W YGL099W YGL123W YGL147C YGR148C YHR141C YDR418W YGL076C YDR450W YGR085C YEL026W YGR118W YGR214W YHR128W YFR031C-A YGL030W YGL102C YHR143W-A YER056C-A YER086W YER131W YGL031C YGL103W YGL135W YGR264C YIL018W YER117W YGL120C YHL001W YHL033C YEL054C YER102W YGR034W YBL024W Y…	PROTEIN SYNTHESIS(7.04e-12) ribosome biogenesis(1.38e-11) translation(0.000248) tRNA synthesis(0.00754) rRNA synthesis(0.125)
Module_79	1	Ribosome biogenesis	FHL1_YPD GTS1_YPD PHO2_YPD RAP1_YPD FHL1_SM RAP1_SM FHL1_RAPA	FHL1_YPD FHL1_SM FHL1_RAPA	-	YDL136W YDR064W YDR447C YDR471W YBR191W YDL082W YDR025W YBL087C YDL075W YDL083C YDR417C YER074W YGL123W YGL147C YGR148C YHR141C YDR418W YGL076C YGR085C YEL026W YGR118W YGR214W YFR031C-A YGL030W YGL102C YER131W YGL031C YGL103W YGL135W YIL018W YER117W YHL001W YHL033C YEL054C YER102W YGR034W YIL148W YGR027C YDL061C YHR203C YIL133C YBL072C YBR084C-A YBR031W YCR031C YBL092W YBR181C YBR189W YDL191W YJL…	PROTEIN SYNTHESIS(-1.51e-12) ribosome biogenesis(5.22e-12) assembly of protein complexes(0.23) cytoplasmic and nuclear protein degradation(0.244) tRNA synthesis(0.415)
Module_80	1	Ribosome biogenesis	FHL1_YPD MBP1_YPD NDD1_YPD FHL1_SM FHL1_RAPA	FHL1_YPD FHL1_SM FHL1_RAPA	-	YBR143C YDR064W YDR447C YDR471W YBR191W YDL082W YDR025W YDL075W YDR417C YER074W YGL123W YGL147C YGR148C YHR141C YDR418W YGL076C YDR450W YGR085C YGR118W YGR214W YHR128W YFR031C-A YGL030W YGL102C YER131W YGL031C YGL103W YGL135W YIL018W YER117W YHL001W YHL033C YEL054C YER102W YGR034W YBL024W YGR027C YHR203C YIL133C YBL072C YBR084C-A YBL092W YBR181C YBR189W YDL191W YMR146C YLR029C YLR061W YLR197W YLR…	PROTEIN SYNTHESIS(5.65e-13) ribosome biogenesis(6.58e-12) translation(0.272) RNA modification(0.323) tRNA modification(0.323)
Module_81	1	Ribosome biogenesis	FHL1_YPD PDR1_YPD RAP1_YPD FHL1_SM RAP1_SM FHL1_RAPA	FHL1_YPD FHL1_SM FHL1_RAPA	-	YDL136W YDR064W YDR447C YDR471W YBR191W YDL082W YDR025W YBL087C YDL075W YDL083C YDR417C YER074W YGL123W YGL147C YGR148C YHR141C YDR418W YGL076C YDR450W YGR085C YGR118W YGR214W YFR031C-A YGL030W YGL102C YER056C-A YER131W YGL031C YGL135W YIL018W YER117W YHL001W YHL033C YEL054C YER102W YGR034W YIL148W YGR027C YDL061C YHR203C YIL133C YBL072C YBR084C-A YCR031C YBL092W YBR181C YBR189W YDL191W YJL191W Y…	PROTEIN SYNTHESIS(5.65e-13) ribosome biogenesis(6.58e-12) assembly of protein complexes(0.445) cytoplasmic and nuclear protein degradation(0.46) protein degradation(0.717)
Module_82	1	Ribosome biogenesis	FHL1_YPD PDR1_YPD RAP1_YPD SMP1_YPD FHL1_SM RAP1_SM FHL1_RAPA FHL1_H2O2Hi	FHL1_YPD FHL1_SM FHL1_RAPA	-	YDR382W YDR454C YBR143C YDR064W YDL084W YDR447C YDR471W YAR075W YBR191W YCR034W YDL082W YDR025W YBL039C YBL087C YBR121C YDR091C YDL075W YDL083C YDR321W YDR385W YDR417C YER074W YFL022C YGL099W YGL123W YGL147C YGR148C YHR141C YDR418W YGL076C YGL156W YDR450W YGR085C YGR285C YHR064C YJL002C YEL026W YEL042W YGR118W YGR214W YHR019C YHR096C YHR128W YFR031C-A YGL030W YGL102C YHR089C YIL097W YER049W YER05…	PROTEIN SYNTHESIS(-2.3e-12) ribosome biogenesis(3.51e-12) translation(3.94e-10) aminoacyl-tRNA-synthetases(2.36e-08) purine nucleotide metabolism(0.0182)
Module_84	1	Ribosome biogenesis	FHL1_YPD PDR1_YPD RAP1_YPD RME1_YPD SMP1_YPD FHL1_SM RAP1_SM FHL1_RAPA FHL1_H2O2Hi	FHL1_YPD FHL1_SM FHL1_RAPA	-	YBR143C YDL136W YDR064W YDR447C YDR471W YBR191W YDL082W YDR025W YBL087C YDL051W YDL075W YDL083C YDR417C YER074W YGL123W YGL147C YGR148C YHR141C YDR418W YGL076C YDR450W YGR085C YEL026W YGR118W YGR214W YHR128W YFR031C-A YGL030W YGL102C YER056C-A YER131W YGL031C YGL103W YGL135W YIL018W YER117W YHL001W YHL033C YEL054C YER102W YGR034W YIL148W YGR027C YDL061C YHR203C YIL133C YBL072C YBR084C-A YDR165W Y…	PROTEIN SYNTHESIS(4.88e-12) ribosome biogenesis(1.05e-11) tRNA synthesis(0.0265) translation(0.0493) rRNA synthesis(0.208)
Module_85	1	Ribosome biogenesis	FHL1_YPD PDR1_YPD FHL1_SM FHL1_RAPA	FHL1_YPD FHL1_SM FHL1_RAPA	-	YBR143C YDR064W YDR447C YDR471W YBR191W YDL082W YDR025W YBL087C YDL075W YDL083C YDR417C YER074W YGL123W YGL147C YGR148C YHR141C YDR418W YGL076C YDR450W YGR085C YGR118W YGR214W YHR128W YFR031C-A YGL030W YGL102C YER056C-A YER131W YGL031C YGL135W YIL018W YER117W YHL001W YHL033C YEL054C YER102W YGR034W YBL024W YGR027C YHR203C YIL133C YBL072C YBR084C-A YBL092W YBR181C YBR189W YDL191W YMR146C YKR057W Y…	PROTEIN SYNTHESIS(-1.51e-12) ribosome biogenesis(5.22e-12) translation(0.103) RNA modification(0.351) tRNA modification(0.351)
Module_87	1	Ribosome biogenesis	FHL1_YPD PHO2_YPD RAP1_YPD FHL1_SM RAP1_SM FHL1_RAPA	FHL1_YPD FHL1_SM FHL1_RAPA	-	YDR382W YBR143C YDL136W YDR064W YDR447C YDR471W YBR191W YDL082W YDR025W YBL087C YDL051W YDL075W YDL083C YDR417C YER074W YGL123W YGL147C YGR148C YHR141C YDR418W YGL076C YDR450W YGR085C YEL026W YGR118W YGR214W YHR128W YFR031C-A YGL030W YGL102C YHR143W-A YER056C-A YER131W YGL031C YGL103W YGL135W YHR021C YIL018W YER117W YHL001W YHL033C YEL054C YER102W YGR034W YIL148W YGR027C YDL061C YHR203C YIL133C Y…	PROTEIN SYNTHESIS(-2.74e-13) ribosome biogenesis(7.14e-12) translation(0.00346) tRNA synthesis(0.00479) purine nucleotide metabolism(0.0795)
Module_88	1	Ribosome biogenesis	FHL1_YPD RAP1_YPD SFP1_YPD FHL1_SM RAP1_SM SFP1_SM FHL1_RAPA FHL1_H2O2Hi	FHL1_YPD FHL1_SM FHL1_RAPA	-	YDR382W YBR143C YDR064W YDR447C YDR471W YBR191W YDL082W YDR025W YBL087C YDL075W YDL083C YDR417C YER074W YGL123W YGL147C YGR148C YHR141C YDR418W YGL076C YDR450W YGR085C YEL026W YGR118W YGR214W YHR019C YHR128W YFR031C-A YGL030W YGL102C YER131W YGL031C YGL135W YIL018W YER117W YHL001W YHL033C YEL054C YER102W YGR034W YBL024W YGR027C YDL061C YHR203C YIL133C YBL072C YBR084C-A YBR031W YCR031C YDR341C YBL…	PROTEIN SYNTHESIS(1.06e-11) ribosome biogenesis(1.2e-11) translation(0.00874) tRNA synthesis(0.12) aminoacyl-tRNA-synthetases(0.16)
Module_89	1	Ribosome biogenesis	FHL1_YPD RAP1_YPD SMP1_YPD FHL1_SM RAP1_SM FHL1_RAPA	FHL1_YPD FHL1_SM FHL1_RAPA	-	YDR382W YBR143C YDR064W YDR447C YDR471W YBR191W YDL082W YDR025W YBL087C YDL075W YDL083C YDR385W YDR417C YER074W YGL123W YGL147C YGR148C YHR141C YDR418W YGL076C YDR450W YGR085C YEL026W YGR118W YGR214W YFR031C-A YGL030W YGL102C YER056C-A YER131W YGL031C YGL135W YIL018W YER117W YHL001W YHL033C YEL054C YER102W YGR034W YBL024W YIL148W YGR027C YDL061C YHR203C YIL133C YDR012W YBL072C YBR084C-A YBR031W Y…	PROTEIN SYNTHESIS(1.89e-11) ribosome biogenesis(2.17e-11) translation(4.21e-05) tRNA synthesis(0.125) purine nucleotide metabolism(0.225)
Module_90	1	Ribosome biogenesis	FHL1_YPD RAP1_YPD YAP5_YPD FHL1_SM RAP1_SM FHL1_RAPA FHL1_H2O2Hi	FHL1_YPD FHL1_SM FHL1_RAPA	-	YBR143C YDL136W YDR064W YDR447C YDR471W YBR191W YDL082W YDR025W YBL087C YDL051W YDL075W YDL083C YDR417C YER074W YGL123W YGL147C YGR148C YHR141C YDR418W YGL076C YDR450W YGR085C YEL026W YGR118W YGR214W YFR031C-A YGL030W YGL102C YER056C-A YER131W YGL031C YGL103W YGL135W YIL018W YER117W YHL001W YHL033C YEL054C YER102W YGR034W YBL024W YIL148W YGR027C YDL061C YHR203C YIL133C YBL072C YBR084C-A YCR031C Y…	PROTEIN SYNTHESIS(1.89e-11) ribosome biogenesis(2.17e-11) translation(0.0415) tRNA synthesis(0.125) assembly of protein complexes(0.303)
Module_91	1	Ribosome biogenesis	FHL1_YPD RAP1_YPD FHL1_SM RAP1_SM SFP1_SM FHL1_RAPA	FHL1_YPD FHL1_SM FHL1_RAPA	-	YBR143C YDL136W YDR064W YDR447C YDR471W YBR191W YDL082W YDR025W YBL087C YDL051W YDL075W YDL083C YDR417C YER074W YGL123W YGL147C YGR148C YHR141C YDR418W YGL076C YDR450W YGR085C YGR118W YGR214W YFR031C-A YGL030W YGL102C YER131W YGL031C YGL103W YGL135W YIL018W YER117W YHL001W YHL033C YEL054C YER102W YGR034W YIL148W YGR027C YDL061C YHR203C YIL133C YBL072C YBR084C-A YBL092W YBR181C YBR189W YDL191W YMR…	PROTEIN SYNTHESIS(4.42e-12) ribosome biogenesis(8.95e-12) tRNA synthesis(0.104) assembly of protein complexes(0.247) cytoplasmic and nuclear protein degradation(0.261)
Module_92	1	Ribosome biogenesis	FHL1_YPD RAP1_YPD FHL1_SM FHL1_RAPA	FHL1_YPD FHL1_SM FHL1_RAPA	-	YBR143C YDR064W YDR447C YDR471W YBR191W YDL082W YDR025W YBL087C YDL051W YDL075W YDL083C YDR417C YER074W YGL099W YGL123W YGL147C YGR148C YHR141C YDR418W YGL076C YDR450W YGR085C YEL026W YGR118W YGR214W YFR031C-A YGL030W YGL102C YHR020W YER056C-A YER131W YGL031C YGL103W YGL135W YIL018W YER117W YGL120C YHL001W YHL033C YEL054C YER102W YGR034W YBL024W YIL148W YGR027C YDL061C YHR203C YIL133C YBL072C YBR…	PROTEIN SYNTHESIS(-3.56e-12) ribosome biogenesis(2.4e-12) translation(0.000445) tRNA synthesis(0.139) purine nucleotide metabolism(0.246)
Module_93	1	Ribosome biogenesis	FHL1_YPD RAP1_YPD FHL1_SM RAP1_SM FHL1_RAPA	FHL1_YPD FHL1_SM FHL1_RAPA	-	YDR382W YBR143C YDL136W YDR064W YDR447C YDR471W YBR191W YDL082W YDR025W YBL087C YDL051W YDL075W YDL083C YDR417C YER074W YGL099W YGL123W YGL147C YGR148C YHR141C YDR418W YGL076C YDR450W YGR085C YEL026W YGR118W YGR214W YFR031C-A YGL030W YGL102C YER056C-A YER131W YGL031C YGL103W YGL135W YIL018W YER117W YHL001W YHL033C YEL054C YER102W YGR034W YBL024W YIL148W YGR027C YDL061C YHR203C YIL133C YBL072C YBR…	PROTEIN SYNTHESIS(3.86e-12) ribosome biogenesis(8.06e-12) translation(0.011) tRNA synthesis(0.132) assembly of protein complexes(0.32)
Module_94	1	Ribosome biogenesis	FHL1_YPD RAP1_YPD FHL1_SM RAP1_SM FHL1_RAPA FHL1_H2O2Hi	FHL1_YPD FHL1_SM FHL1_RAPA	-	YDR382W YBR143C YDL136W YDR064W YDR447C YDR471W YBR191W YDL082W YDR025W YBL087C YDL075W YDL083C YDR417C YER074W YGL099W YGL123W YGL147C YGR148C YHR141C YDR418W YGL076C YDR450W YGR085C YEL026W YGR118W YGR214W YFR031C-A YGL030W YGL102C YER056C-A YER131W YGL031C YGL103W YGL135W YIL018W YER117W YHL001W YHL033C YEL054C YER102W YGR034W YBL024W YIL148W YGR027C YDL061C YHR203C YIL133C YBL072C YBR084C-A Y…	PROTEIN SYNTHESIS(2.63e-12) ribosome biogenesis(7.27e-12) translation(0.0114) purine nucleotide metabolism(0.238) assembly of protein complexes(0.325)
Module_95	1	Ribosome biogenesis	FHL1_YPD RAP1_YPD FHL1_SM RAP1_SM SFP1_SM FHL1_RAPA	FHL1_YPD FHL1_SM FHL1_RAPA	-	YBR143C YDR064W YDR447C YDR471W YBR191W YDL082W YDR025W YBL087C YDL075W YDL083C YDR417C YER074W YGL123W YGL147C YGR148C YHR141C YDR418W YGL076C YGR085C YGR118W YGR214W YFR031C-A YGL030W YGL102C YER056C-A YER131W YGL031C YGL135W YIL018W YER117W YHL001W YHL033C YEL054C YER102W YGR034W YGR027C YDL061C YHR203C YIL133C YBL072C YBR084C-A YBR031W YCR031C YBL092W YBR181C YBR189W YDL191W YMR146C YKR057W Y…	PROTEIN SYNTHESIS(-1.51e-12) ribosome biogenesis(5.22e-12) assembly of protein complexes(0.23) translation(0.312) tRNA synthesis(0.415)
Module_96	1	Ribosome biogenesis	FHL1_YPD SWI4_YPD FHL1_SM FHL1_RAPA	FHL1_YPD FHL1_SM FHL1_RAPA	-	YBR143C YDR064W YDR447C YDR471W YBR191W YDL082W YDR025W YBL087C YDL075W YDL083C YDR417C YER074W YGL123W YGL147C YGR148C YHR141C YDR418W YGL076C YGR085C YGR118W YGR214W YHR128W YFR031C-A YGL030W YGL102C YER056C-A YER131W YGL031C YGL103W YGL135W YGR264C YIL018W YER117W YHL001W YHL033C YEL054C YER102W YGR034W YBL024W YGR027C YDL061C YHR203C YIL133C YBL072C YBR084C-A YBR031W YCR031C YBL092W YBR181C Y…	PROTEIN SYNTHESIS(5.56e-12) ribosome biogenesis(6e-12) translation(0.00815) purine nucleotide metabolism(0.211) assembly of protein complexes(0.281)
Module_97	1	Ribosome biogenesis	FHL1_YPD ARG80_SM FHL1_SM FHL1_RAPA	FHL1_YPD FHL1_SM FHL1_RAPA	-	YBR143C YDL136W YDR064W YDR447C YDR471W YBR191W YDL082W YDR025W YBL087C YDL051W YDL075W YDL083C YDR417C YER074W YGL123W YGL147C YGR148C YHR141C YDR418W YGL076C YGR085C YGR118W YGR214W YFR031C-A YGL030W YGL102C YER056C-A YER131W YGL031C YGL103W YGL135W YIL018W YER117W YHL001W YHL033C YEL054C YER102W YGR034W YBL024W YGR027C YDL061C YHR203C YIL133C YBL072C YBR084C-A YCR031C YBL092W YBR181C YBR189W Y…	PROTEIN SYNTHESIS(-4.27e-12) ribosome biogenesis(-1.4e-12) tRNA synthesis(0.107) translation(0.116) assembly of protein complexes(0.255)
Module_98	1	Ribosome biogenesis	FHL1_YPD FHL1_SM SFP1_SM FHL1_RAPA	FHL1_YPD FHL1_SM FHL1_RAPA	-	YDR382W YBR143C YDR064W YDR447C YDR471W YBR191W YDL082W YDR025W YBL087C YDL075W YDL083C YDR417C YER074W YGL123W YGL147C YGR148C YHR141C YDR418W YGL076C YDR450W YGR085C YGR118W YGR214W YFR031C-A YGL030W YGL102C YER056C-A YER131W YGL031C YGL135W YIL018W YER117W YHL001W YHL033C YEL054C YER102W YGR034W YIL148W YGR027C YDL061C YHR203C YIL133C YBL072C YBR084C-A YBR031W YBL092W YBR181C YBR189W YDL191W Y…	PROTEIN SYNTHESIS(-1.51e-12) ribosome biogenesis(5.22e-12) assembly of protein complexes(0.23) tRNA synthesis(0.415) cytoplasmic and nuclear protein degradation(0.513)
Module_99	1	Ribosome biogenesis	FHL1_YPD FHL1_SM FHL1_RAPA FHL1_H2O2Hi	FHL1_YPD FHL1_SM FHL1_RAPA	-	YBR143C YDR064W YDR447C YDR471W YBR191W YDL082W YDR025W YBL087C YDL075W YDL083C YDR417C YER074W YGL123W YGL147C YGR148C YHR141C YDR418W YGL076C YDR450W YGR085C YGR118W YGR214W YFR031C-A YGL030W YGL102C YER056C-A YER131W YGL031C YGL135W YIL018W YER117W YHL001W YHL033C YEL054C YER102W YGR034W YGR027C YHR203C YIL133C YBL072C YBR084C-A YBL092W YBR181C YBR189W YDL191W YKR057W YLR167W YLR029C YLR061W Y…	PROTEIN SYNTHESIS(7.6e-12) ribosome biogenesis(1.33e-11) translation(0.284) tRNA synthesis(0.393) assembly of protein complexes(0.461)
Module_104	2	Galactose metabolism	GAL4_YPD GAL80_YPD MET32_YPD OAF1_YPD PIP2_YPD MBP1_H2O2Hi NRG1_H2O2Hi UME6_H2O2Hi GAL4_GAL MTH1_GAL GAL4_RAFF	GAL4_GAL GAL4_RAFF	-	YBR018C YBR019C YDR010C YBR020W YLR081W	C-compound and carbohydrate utilization(0.00138) C-compound and carbohydrate metabolism(0.00427) METABOLISM(0.0777) C-compound and carbohydrate transport(0.0875) cellular import(0.0965)
Module_4	2	Galactose metabolism	GAL4_YPD GAL80_YPD NRG1_H2O2Hi GAL4_GAL GAL4_RAFF	GAL4_GAL GAL4_RAFF	-	YBR018C YBR019C YDR010C YBR020W YLR081W	C-compound and carbohydrate utilization(0.00138) C-compound and carbohydrate metabolism(0.00427) METABOLISM(0.0777) C-compound and carbohydrate transport(0.0875) cellular import(0.0965)
Module_101	4	Nutrient deprived	DAL82_SM DAL81_RAPA DAL82_RAPA GAT1_RAPA GLN3_RAPA HAP2_RAPA	DAL81_RAPA GAT1_RAPA GLN3_RAPA HAP2_RAPA	M_43	YIR029W YIR030C YIR031C YIR032C YHL016C YIR018W YIR027C YIR028W YDR253C YKR033C YKR034W YLR053C YJR152W YNL142W YKR039W	nitrogen and sulfur metabolism(9.86e-09) purine nucleotide metabolism(4.29e-06) regulation of nitrogen and sulphur utilization(5.08e-05) cellular import(0.000116) nitrogen and sulfur utilization(0.000116)
Module_102	4	Nutrient deprived	DAL82_SM DAL81_RAPA DAL82_RAPA FHL1_RAPA GAT1_RAPA GLN3_RAPA	DAL81_RAPA DAL82_RAPA GAT1_RAPA GLN3_RAPA	M_43	YIR029W YIR030C YIR031C YHL016C YIR018W YIR042C YGR154C YIR027C YIR028W YKR033C YKR034W YLR053C YJR152W YNL142W YKR039W	nitrogen and sulfur metabolism(2.13e-05) cellular import(0.000116) allantoin and allantoate transport(0.000176) purine nucleotide metabolism(0.000192) transported compounds (substrates)(0.00226)
Module_11	4	Nutrient deprived	DAL82_SM DAL81_RAPA DAL82_RAPA GAT1_RAPA GLN3_RAPA	DAL81_RAPA DAL82_RAPA GAT1_RAPA GLN3_RAPA	M_43	YIR029W YIR030C YIR031C YIR032C YHL016C YIR018W YIR042C YIR027C YIR028W YDR253C YKR033C YKR034W YLR053C YJR152W YNL142W YKR039W	nitrogen and sulfur metabolism(1.51e-08) purine nucleotide metabolism(5.58e-06) regulation of nitrogen and sulphur utilization(6.15e-05) nitrogen and sulfur utilization(0.00014) cellular import(0.00015)
Module_12	4	Nutrient deprived	DAL81_RAPA DAL82_RAPA GAT1_RAPA GLN3_RAPA	DAL81_RAPA DAL82_RAPA GAT1_RAPA GLN3_RAPA	M_43	YIR029W YIR030C YIR031C YIR032C YHL016C YIR018W YIR027C YIR028W YKR033C YKR034W YLR053C YJR152W YNL142W YKR039W	nitrogen and sulfur metabolism(3.66e-07) purine nucleotide metabolism(3.23e-06) cellular import(8.82e-05) nitrogen and sulfur utilization(9.44e-05) allantoin and allantoate transport(0.000154)
Module_13	4	Nutrient deprived	DAL81_RAPA DAL82_RAPA GAT1_RAPA GLN3_RAPA	DAL81_RAPA GAT1_RAPA GLN3_RAPA	M_43	YDR242W YIR029W YIR030C YIR031C YHL016C YIR042C YIR027C YIR028W YKR033C YKR034W YLR053C YJR152W YNL142W YKR039W	nitrogen and sulfur metabolism(3.66e-07) cellular import(8.82e-05) nitrogen and sulfur utilization(9.44e-05) allantoin and allantoate transport(0.000154) purine nucleotide metabolism(0.000157)
Module_14	4	Nutrient deprived	DAL81_RAPA DAL82_RAPA GAT1_RAPA GCN4_RAPA GLN3_RAPA HAP2_RAPA RTG3_RAPA	DAL81_RAPA DAL82_RAPA GAT1_RAPA GLN3_RAPA HAP2_RAPA	M_43	YDL170W YIR029W YEL072W YIR030C YER040W YIR031C YHL016C YIR042C YIR027C YIR028W YKR033C YKR034W YLR053C YJR152W YNL142W YKR039W	nitrogen and sulfur metabolism(1.51e-08) regulation of nitrogen and sulphur utilization(9.13e-07) cellular import(0.00015) allantoin and allantoate transport(2e-04) purine nucleotide metabolism(0.000232)
Module_26	5	Stress	CIN5_YPD YAP1_YPD CIN5_H2O2Hi YAP7_H2O2Hi CIN5_H2O2Lo YAP1_H2O2Lo YAP7_H2O2Lo	YAP1_YPD YAP7_H2O2Hi YAP1_H2O2Lo YAP7_H2O2Lo	-	YDL243C YCR107W YDR513W YGR223C YFL056C YFL057C YGR209C YDR132C YBR008C YCR102C YBR047W YDR453C YLR460C YKR051W YOL119C YOL151W YPR067W YNL331C YJR122W YKL071W YKL087C YOL165C YNL134C YOL118C YJR155W YLL060C YML131W YMR090W YKR052C YKR076W	fermentation(3.09e-10) detoxification(0.000144) C-compound and carbohydrate utilization(0.000252) ENERGY(0.00029) C-compound and carbohydrate metabolism(0.00258)
Module_34	5	Stress	MSN4_YPD HSF1_H2O2Hi MSN2_H2O2Hi MSN4_H2O2Hi PHO2_H2O2Hi HSF1_H2O2Lo MSN2_H2O2Lo MSN2_Acid MSN2_HEAT	MSN4_H2O2Hi PHO2_H2O2Hi MSN2_H2O2Lo	-	YCL042W YDR001C YDR171W YDR258C YFL016C YHL021C YHR087W YGL037C YGR142W YHR104W YHR137W YGR248W YER103W YER150W YBR169C YBL075C YDL222C YBR126C YDR214W YLL039C YLR252W YJL082W YNL006W YOR161C YML100W YOR273C YNL007C YOL032W YPL247C YOR052C YJR066W YOR374W YLR216C YLR327C YMR105C YLR177W YLR251W YLL026W	stress response(2.24e-07) CELL RESCUE, DEFENSE AND VIRULENCE(1.93e-06) metabolism of energy reserves (e.g. glycogen, trehalose)(7.88e-05) protein folding and stabilization(0.000524) heat shock response(0.0189)
Module_37	5	Stress	MSN2_H2O2Hi MSN4_H2O2Hi MSN2_H2O2Lo SKN7_H2O2Lo	MSN4_H2O2Hi MSN2_H2O2Lo	-	YCR004C YDR032C YDR152W YDR391C YDL124W YDR511W YDR001C YDR512C YBR137W YDR074W YDR297W YDR513W YER082C YER143W YFR052W YHL044W YDR394W YGR149W YGR245C YGL037C YGL053W YHR104W YGR127W YGL047W YBR053C YGR008C YGR280C YIL034C YJL021C YFR003C YGL104C YGR209C YER058W YJL031C YER037W YER142C YFL014W YDL021W YBL064C YBR052C YDR085C YBR204C YDR453C YBR056W YDL072C YCR036W YDR143C YKL091C YKR025W YLR252W…	C-compound and carbohydrate utilization(7.4e-06) CELL RESCUE, DEFENSE AND VIRULENCE(1.44e-05) stress response(2.26e-05) oxydative stress response(9.35e-05) metabolism of energy reserves (e.g. glycogen, trehalose)(0.000374)
Module_38	5	Stress	MSN2_H2O2Hi MSN2_H2O2Lo SKN7_H2O2Lo SKN7_HEAT	MSN2_H2O2Hi MSN2_H2O2Lo	-	YCL042W YDR001C YDR074W YER053C YER067W YHL021C YGL037C YHR104W YBR053C YGR248W YDR516C YDR413C YBR056W YCL040W YLR270W YMR250W YML100W YNL110C YMR105C YLR258W	C-compound and carbohydrate utilization(7.38e-08) metabolism of energy reserves (e.g. glycogen, trehalose)(1.14e-07) C-compound and carbohydrate metabolism(2.08e-06) ENERGY(0.000199) METABOLISM(0.00191)
Module_39	5	Stress	HSF1_H2O2Hi MSN4_H2O2Hi HSF1_H2O2Lo MSN2_H2O2Lo	MSN4_H2O2Hi MSN2_H2O2Lo	-	YCL042W YDR001C YDR074W YDR171W YDR361C YDR258C YFL016C YHL021C YHR087W YGL037C YHR104W YHR137W YBR053C YGR248W YHR170W YER103W YFL014W YDR380W YBR169C YBL075C YDL222C YBR056W YBR126C YCL040W YLL039C YLR252W YMR250W YOR161C YML100W YMR196W YNL274C YOR052C YJR066W YNL061W YOR374W YJR002W YLR327C YMR105C YKL151C YLR177W YLR178C YLR258W YLR251W YLL026W	stress response(9.3e-08) metabolism of energy reserves (e.g. glycogen, trehalose)(2.15e-07) C-compound and carbohydrate utilization(2.21e-07) CELL RESCUE, DEFENSE AND VIRULENCE(8.94e-06) C-compound and carbohydrate metabolism(1.38e-05)
Module_40	5	Stress	RIM101_YPD MSN2_H2O2Hi MSN2_H2O2Lo YAP1_H2O2Lo	MSN2_H2O2Lo	-	YBR230C YIR037W YIR038C YGR088W YGR248W YER079W YFL014W YGR043C YDL204W YBL064C YDR070C YDR358W YKL091C YLR252W YLR149C YMR110C YJR096W YLR270W YML128C YMR250W YOR289W YPL230W YPL263C YOR285W YLR080W YOR224C YPL165C YJL164C YMR090W	detoxification(0.0134) stress response(0.0139) CELL RESCUE, DEFENSE AND VIRULENCE(0.0153) pentose-phosphate pathway(0.0431) osmosensing(0.0799)
Module_51	5	Stress	UME6_YPD HSF1_H2O2Hi MSN4_H2O2Hi UME6_H2O2Hi HSF1_H2O2Lo MSN2_H2O2Lo	MSN4_H2O2Hi MSN2_H2O2Lo	-	YCL042W YDR001C YDR074W YDR171W YDR361C YER082C YDR258C YGR245C YHL021C YHR087W YGL037C YHR104W YHR137W YBR053C YGR248W YHR170W YER103W YFL014W YDR380W YBR169C YDL222C YBR056W YBR126C YCL040W YKL091C YLL039C YLR252W YML128C YMR250W YNL151C YOR145C YOR161C YOR185C YML100W YMR196W YNL274C YNL061W YJR002W YLR327C YMR105C YKL103C YLR177W YLR178C YLR258W YLR251W YLL026W	metabolism of energy reserves (e.g. glycogen, trehalose)(2.8e-07) C-compound and carbohydrate utilization(3.71e-07) stress response(1.25e-05) C-compound and carbohydrate metabolism(2.23e-05) CELL RESCUE, DEFENSE AND VIRULENCE(0.000438)
Module_2	6	Respiration	HAP1_YPD HAP2_YPD HAP4_YPD HAP4_SM HAP5_SM GLN3_RAPA HAP2_RAPA	HAP4_YPD HAP5_SM HAP2_RAPA	M_7 M_70	YBL045C YDL004W YBL030C YDR178W YDR377W YDR529C YEL024W YGL187C YGR182C YGR183C YGL191W YHR051W YGR243W YDR148C YJL103C YLR395C YKL085W YKL093W YKL148C YLL041C YLR038C YML120C YML054C YOR065W YMR081C YOR228C YMR256C YKL109W YKL141W YKL217W	ENERGY(5.92e-12) respiration(1.56e-11) tricarboxylic-acid pathway (citrate cycle, Krebs cycle, TCA cycle)(1.15e-07) mitochondrion(0.000399) assembly of protein complexes(0.00132)
Module_5	7	Amino acid metabolism	CBF1_YPD MET32_YPD CBF1_SM GCN4_SM MET32_SM GCN4_RAPA	CBF1_SM GCN4_SM GCN4_RAPA	M_5 M_42 M_43	YDR502C YBR294W YCL018W YDL066W YDR089W YBR248C YDL059C YDR034C YEL063C YEL071W YGR204W YIL094C YIR029W YEL072W YFR030W YGR125W YHR018C YIL095W YIR030C YER040W YER091C YHR112C YIR031C YER069W YER092W YIR032C YER042W YBR069C YGL255W YHR176W YIL074C YIR017C YER064C YGR121C YIR018W YIR034C YGL009C YIL116W YIL164C YFL021W YIL165C YDR451C YBR291C YCL030C YBR068C YDL198C YDR046C YBR281C YDR253C YCL064C…	nitrogen and sulfur utilization(1.03e-11) nitrogen and sulfur metabolism(1.37e-11) METABOLISM(1.38e-11) amino acid metabolism(1.91e-11) regulation of nitrogen and sulphur utilization(3.05e-07)
Module_15	8	Filamentous growth	MBP1_YPD SWI4_YPD FKH2_H2O2Hi MBP1_H2O2Hi STE12_Alpha ASH1_BUT14 SOK2_BUT14 PHD1_BUT90	MBP1_YPD MBP1_H2O2Hi	-	YDR454C YCR034W YBR121C YFL045C YBR078W YBR162C YJR143C YLR372W YMR079W YKR059W YMR305C YPL163C YOR247W YOR248W YLR432W	C-compound and carbohydrate utilization(0.0282) detoxification(0.0287) development of asco- basidio- or zygospore(0.0357) lipid, fatty acid and isoprenoid biosynthesis(0.0391) nucleotide metabolism(0.0541)
Module_86	8	Filamentous growth	FHL1_YPD PHD1_YPD SKO1_YPD SWI4_YPD FHL1_SM FHL1_RAPA MBP1_H2O2Hi PHD1_BUT90	FHL1_YPD FHL1_SM FHL1_RAPA	-	YBR143C YDR064W YDR447C YDR471W YBR191W YDL082W YDR025W YDL075W YDL083C YDR417C YER074W YGL123W YGL147C YGR148C YDR418W YGL076C YGR085C YGR118W YGR214W YHR128W YFR031C-A YGL030W YGL102C YER056C-A YER131W YGL031C YGL103W YGL135W YGR264C YIL018W YER117W YHL001W YHL033C YEL054C YER102W YGR034W YBL024W YGR027C YHR203C YIL133C YBL072C YBR084C-A YCR031C YBL092W YBR181C YBR189W YDL191W YMR146C YLR029C Y…	PROTEIN SYNTHESIS(1.91e-12) ribosome biogenesis(8.97e-12) translation(0.0962) assembly of protein complexes(0.218) RNA modification(0.343)
Module_27	9	Meiosis	CIN5_YPD SUT1_YPD CIN5_H2O2Hi UME6_H2O2Hi SOK2_BUT14	SUT1_YPD	-	YDR382W YDR454C YAL007C YAL054C YBR088C YBR143C YBR166C YBR230C YBR238C YDR064W YDR096W YDL084W YDR144C YDR223W YDR247W YDR255C YDR447C YDR471W YDR479C YAR075W YBR183W YBR191W YBR287W YCR034W YCR083W YCR091W YDL082W YDR025W YDR169C YDR272W YDR536W YDR059C YBL039C YBL087C YBR121C YDR091C YBR280C YBR288C YCR043C YDL051W YDL075W YDL083C YDL194W YDR018C YDR098C YDR178W YDR257C YDR313C YDR321W YDR385W…	PROTEIN SYNTHESIS(2.93e-12) ribosome biogenesis(8.07e-12) translation(1.39e-10) aminoacyl-tRNA-synthetases(1.07e-07) ENERGY(8.32e-05)
