# Supplementary material for: Inferring transcriptional modules from ChIP-chip, motif and microarray data
Source: Genome Biol. 2006 May 5;7(5):R37. doi: 10.1186/gb-2006-7-5-r37 (PMC1779513; doi:10.1186/gb-2006-7-5-r37)
Supplement: Additional File 6 — Stand-alone version of ReMoDiscovery and a corresponding ReMoDiscovery help file [file gb-2006-7-5-r37-S6.zip]

Archive with 7 entries (6 files):
- ReMoDiscovery/jcommon-1.0.0-pre2.jar
- ReMoDiscovery/jfreechart-1.0.0-pre2.jar
- ReMoDiscovery/LGPL-license.txt
- ReMoDiscovery/readme.pdf
- ReMoDiscovery/ReMoDiscovery.bat
- ReMoDiscovery/remodiscovery.jar
- ReMoDiscovery/
